# Supplementary material for: Hyperexpression of α-hemolysin explains enhanced virulence of sequence type 93 community-associated methicillin-resistant Staphylococcus aureus
Source: BMC Microbiol. 2014 Feb 10;14:31. doi: 10.1186/1471-2180-14-31 (PMC3922988; doi:10.1186/1471-2180-14-31)
Supplement: Additional file 1 — Staphylococcus aureus ST93 strains used in this study. [file 1471-2180-14-31-S1.xlsx]

## Sheet: Sheet1
Strain	State	Alternative strain ID	Year	Specimen	PFGE	spa.Type	SCCmec.type	dru.Type	DisCol	Antibiogram	DNA.Microarray.resistance.genotype	lukF.lukS.PV	PSMa3.expression (non-formylated)	PSMa3.expression (formylated)	Delta Toxin Expression	Hla Expression	Pvl expression	beast_dist_from_root	maximum_likelihood_dist_from_root
Sa_JKD6159_2004	Vic	JKD6159	2004	Blood	D	t202	IVa [2B]	dt10a	D	OxR	mecA, blaZ, blaI, blaR	lukF/lukS PV	3.84	1.76	8.24	7601.5	1.58551	31.457	0.0624955
Sa_TPS3104_2009	WA	17195	2009	Nose	D	t202	IVa [2B]	dt10a	D	OxR ErR	mecA, blaZ, blaI, blaR, ermC, qacC	lukF/lukS PV	5.52	2.62	11.57	5501.05	1.58894	36.457	0.0668507
Sa_TPS3105_2005	NSW	SAPWH71	2005	Blood	I	t6847	IVa [2B]	dt10a	D	OxR	mecA, blaZ, blaI, blaR	NP	0.76	0	0	219.15	0.612545	32.457	0.064687
Sa_TPS3106_2008	WA	20198	2008	Nose	H	t202	V [5C2&5]	dt11i	D	OxR	mecA, blaZ, blaI, blaR	NP	0.62	3.55	0	1157.24	0	35.457	0.0791301
Sa_TPS3132_2000	SA	SAPGPSA73	2000	Unknown	D	t202	IVa [2B]	dt10a	Unknown	OxR	mecA, blaZ, blaI, blaR	lukF/lukS PV	5.75	1.55	13.78	4917.44	1.50679	27.457	0.0491765
Sa_TPS3133_2000	Qld	SAPRBH98	2000	Leg	D	t202	IVa [2B]	dt10a	D	OxR	mecA, blaZ, blaI, blaR	lukF/lukS PV	6.38	5.69	13.6	7359.44	1.58211	27.457	0.0513549
Sa_TPS3134_2000	Vic	SAPRCH74	2000	Wound	D	t202	IVa [2B]	dt4d	D	OxR	mecA, blaZ, blaI, blaR	lukF/lukS PV	2.58	2.8	15.81	5457.99	1.67011	27.457	0.0403382
Sa_TPS3135_2000	NSW	SAPRPAH96	2000	Eye	D	t202	IVa [2B]	dt3b	D	OxR ErR	mecA, blaZ, blaI, blaR, ermC	lukF/lukS PV	3.2	2.8	14.04	6346.87	1.73296	27.457	0.0491571
Sa_TPS3136_2000	ACT	SAPTCH92	2000	Blood	D	t202	IVa [2B]	dt10a	D	OxR	mecA, blaZ, blaI, blaR	lukF/lukS PV	6.04	1.6	14.08	6647.33	1.70623	27.457	0.0513498
Sa_TPS3137_2000	NSW	SAPWH23	2000	Wound	D	t202	IVa [2B]	dt4d	D	OxR	mecA, blaZ, blaI, blaR	lukF/lukS PV	2.89	2.95	16.85	7608.66	1.62304	27.457	0.0469604
Sa_TPS3138_2000	NSW	SAPWH39	2000	Wound	D	t202	IVa [2B]	dt4d	D	OxR ErR	mecA, blaZ, blaI, blaR	lukF/lukS PV	2.37	3.31	17.5	6919.73	1.64203	27.457	0.0469485
Sa_TPS3139_2000	NSW	SAPWH61	2000	Wound	D	t202	IVa [2B]	dt10a	D	OxR	mecA, blaZ, blaI, blaR	lukF/lukS PV	0	0	10.2	6543.1	1.59963	27.457	0.0469495
Sa_TPS3140_2000	NSW	SAPWH64	2000	Wound	E	t202	IVa [2B]	dt10a	D	OxR	mecA, blaZ, blaI, blaR, ermC	lukF/lukS PV	5.41	2.44	12.67	5328.17	1.40883	27.457	0.0491509
Sa_TPS3142_2005	Qld	SAPRBH12	2005	Blood	D	t202	IVa [2B]	dt10a	D	OxR	mecA, blaZ, blaI, blaR	lukF/lukS PV	5.37	1.84	12.81	6416.63	1.75442	32.457	0.0601408
Sa_TPS3144_2006	Qld	SAPGCH3	2006	Abscess	D	t202	IVa [2B]	dt10a	D	OxR	mecA, blaZ, blaI, blaR	lukF/lukS PV	3.94	2.64	14.15	3095.77	1.58699	33.457	0.0646353
Sa_TPS3145_2006	SA	SAPIMVS24	2006	Abscess	J	t202	IVa [2B]	dt10a	D	OxR	mecA, blaZ, blaI, blaR	lukF/lukS PV	4.21	2.23	7.21	5336.27	1.58699	33.457	0.0491514
Sa_TPS3146_2006	Qld	SAPRBH14	2006	Wound	D	t202	IVa [2B]	dt10a	D	OxR	mecA, blaZ, blaI, blaR	lukF/lukS PV	4.2	3.83	10.81	7509.03	1.52959	33.457	0.0623334
Sa_TPS3147_2006	NT	SAPRDH61	2006	Wound	D	t202	IVa [2B]	dt10a	D	OxR	mecA, blaZ, blaI, blaR	lukF/lukS PV	0	0.33	10.78	6273.98	1.59714	33.457	0.0623769
Sa_TPS3148_2007	NSW	SAPCRGH95	2007	Blood	D	t202	IVa [2B]	dt10g	D	OxR	mecA, blaZ, blaI, blaR	lukF/lukS PV	0	0	8.65	3352.17	0.614531	34.457	0.0738172
Sa_TPS3149_2007	NT	SAPRDH27	2007	Thigh	D	t202	IVa [2B]	dt10a	D	OxR	mecA, blaZ, blaI, blaR	lukF/lukS PV	5.32	1.76	14.02	7484.65	1.59082	34.457	0.0645742
Sa_TPS3150_2007	NSW	SAPRPAH21	2007	Sputum	D	t202	IVa [2B]	dt10a	C	OxR	mecA, blaZ, blaI, blaR	lukF/lukS PV	0	0.46	18.88	4260.84	1.72513	34.457	0.0625396
Sa_TPS3151_2008	Vic	SAPAH21	2008	Wound	D	t4178	IVa [2B]	dt10a	D	OxR TeR	mecA, blaZ, blaI, blaR, tetK	lukF/lukS PV	0	0	5.81	262.36	0.673623	35.457	0.0781963
Sa_TPS3152_2008	Qld	SAPCBH10	2008	Aspirate	D	t202	IVa [2B]	dt10a	D	OxR	mecA, blaZ, blaI, blaR	lukF/lukS PV	4.27	2.98	13.31	7376.6	1.6227	35.457	0.0579522
Sa_TPS3153_2008	Qld	SAPGCH28	2008	Foot	D	t202	IVa [2B]	dt10a	D	OxR	mecA, blaZ, blaI, blaR	lukF/lukS PV	0	0.22	11.91	7574.78	1.57148	35.457	0.0759464
Sa_TPS3154_2008	SA	SAPIMVS31	2008	Boil	D	t202	IVa [2B]	dt10a	D	OxR	mecA, blaZ, blaI, blaR	lukF/lukS PV	2.38	2.28	11.77	5799.61	1.4965	35.457	0.0670876
Sa_TPS3155_2008	Qld	SAPRBH1	2008	Forearm	D	t202	IVa [2B]	dt10a	D	OxR	mecA, blaZ, blaI, blaR	lukF/lukS PV	0	0.94	7.61	6109.04	1.47782	35.457	0.0782453
Sa_TPS3156_2008	NT	SAPRDH2	2008	Leg	D	t202	IVa [2B]	dt10a	D	OxR	mecA, blaZ, blaI, blaR	lukF/lukS PV	3.87	2.54	13.36	6163.73	1.43438	35.457	0.0667914
Sa_TPS3157_2008	NSW	SAPRPAH7	2008	Ulcer	D	t202	IVa [2B]	dt10a	D	OxR	mecA, blaZ, blaI, blaR, ermC	lukF/lukS PV	3.5	1.47	15.5	6458.37	1.4733	35.457	0.0668935
Sa_TPS3158_2008	WA	SAPRPH48	2008	Wound	J	t202	IVa [2B]	dt10a	D	OxR	mecA, blaZ, blaI, blaR	lukF/lukS PV	4.38	1.44	6.84	6160.2	1.61222	35.457	0.0756187
Sa_TPS3159_2008	ACT	SAPTCH53	2008	Boil	D	t202	IVa [2B]	dt10a	D	OxR	mecA, blaZ, blaI, blaR	lukF/lukS PV	3.77	1.54	13.81	6383.67	1.69196	35.457	0.0602488
Sa_TPS3160_2008	NSW	SAPWH10	2008	Wound	D	t202	IVa [2B]	dt10a	D	OxR	mecA, blaZ, blaI, blaR	lukF/lukS PV	3.6	3.99	11.17	7003.99	1.78247	35.457	0.0715353
Sa_TPS3161_2008	NSW	SAPWH53	2008	Wound	K	t1811	IVa [2B]	dt3b	D	OxR ErR TmpR	mecA, blaZ, blaI, blaR, msr(A)	lukF/lukS PV	0	0	4.61	714.602	0.635175	35.457	0.0624586
Sa_TPS3162_2003	WA	16790	2003	Axilla	D	t202	IVa [2B]	dt10a	C	OxR	mecA, blaZ, blaI, blaR	lukF/lukS PV	4.18	1.56	6.46	4462.67	1.38009	30.457	0.0581776
Sa_TPS3163_2005	WA	16815	2005	Abscess	D	t202	IVa [2B]	dt10a	D	OxR	mecA, blaZ, blaI, blaR	lukF/lukS PV	3.41	1.57	8.53	7948.31	1.43038	32.457	0.0624434
Sa_TPS3164_2008	WA	15586	2008	Lip	D	t202	IVa [2B]	dt3b	D	OxR	mecA, blaZ, blaI, blaR	lukF/lukS PV	4.59	3	16.58	7122.36	1.88753	35.457	0.0557539
Sa_TPS3165_2008	WA	15587	2008	Nose	D	t202	IVa [2B]	dt10a	D	OxR ErR	mecA, blaZ, blaI, blaR, ermC	lukF/lukS PV	0	0.26	8.62	5630.65	0.789344	35.457	0.0690851
Sa_TPS3166_2008	WA	16414	2008	Thigh	D	t202	IVa [2B]	dt3b	D	OxR	mecA, blaZ, blaI, blaR	lukF/lukS PV	3.05	3.49	16.92	7535.19	1.74476	35.457	0.0491569
Sa_TPS3167_2008	WA	16475	2008	ETT	D	t202	IVa [2B]	dt10i	D	OxR	mecA, blaZ, blaI, blaR	lukF/lukS PV	0	0.88	13.08	7551.75	1.53149	35.457	0.0825341
Sa_TPS3168_2008	WA	17164	2008	Abscess	J	t202	IVa [2B]	dt10a	D	OxR	mecA, blaZ, blaI, blaR	lukF/lukS PV	4.11	2.59	12.17	5057.66	1.84062	35.457	0.0667867
Sa_TPS3169_2008	WA	18158	2008	Wound	D	t202	IVa [2B]	dt3b	D	OxR	mecA, blaZ, blaI, blaR	lukF/lukS PV	1.26	0.99	16.08	7345.3	1.96394	35.457	0.0670674
Sa_TPS3171_2008	WA	18418	2008	Nose	D	t202	IVa [2B]	dt3b	D	OxR	mecA, blaZ, blaI, blaR	lukF/lukS PV	0	0	9.71	7015.75	1.54616	35.457	0.0670779
Sa_TPS3173_2009	WA	16908	2009	Leg	F	t202	IVa [2B]	dt10a	D	OxR	mecA, blaZ, blaI, blaR, (dfrA)	lukF/lukS PV	2.11	0.74	5.4	4868.36	1.88098	36.457	0.0733833
Sa_TPS3174_2009	WA	17090	2009	Wound	G	t202	IVa [2B]	dt10a	D	OxR	mecA, blaZ, blaI, blaR, qacC	lukF/lukS PV	3.96	0.73	5.39	5722.84	1.74026	36.457	0.0712126
Sa_TPS3176_2009	WA	20548	2009	Abscess	D	t202	IVa [2B]	dt10a	D	OxR	mecA, blaZ, blaI, blaR	lukF/lukS PV	4.27	1.1	8.11	4395.56	1.46527	36.4571	0.0603194
Sa_TPS3177_2008	WA	9506160A	2008	Blood	A	t202	NA		D		blaZ, blaI, blaR	lukF/lukS PV	4.65	2.42	10.91	4867.79	1.41281	35.457	0.0603988
Sa_TPS3178_2008	WA	9509712N	2008	Pleural Fl	A	t6485	NA		D		blaZ, blaI, blaR	lukF/lukS PV	1.28	2.03	12.99	2901.66	1.53392	35.457	0.0760578
Sa_TPS3179_2008	WA	9524093R	2008	Buttock	A	t202	NA		D		blaZ, blaI, blaR	lukF/lukS PV	5.56	1.75	8.54	4981.03	1.48004	35.457	0.0761276
Sa_TPS3181_2008	WA	9529120L	2008	Heel	A	t5767	NA		D	ErR	blaZ, blaI, blaR, ermC	NP	5.5	2.44	7.97	4063.27	1.37955	35.457	0.0781203
Sa_TPS3182_2008	Qld	UQ40	2008	Unknown	A	t202	NA		Unknown		blaZ, blaI, blaR	lukF/lukS PV	4.53	1.63	13.5	4390.82	1.47902	35.457	0.0538001
Sa_TPS3183_2007	Vic	DP 2039	2007	Unknown	A	t202	NA		Unknown		blaZ, blaI, blaR	lukF/lukS PV	0	0.38	5.17	7381.83	1.66188	34.457	0.0689955
Sa_TPS3184_1995	WA	W17S	1995	Skin	C	t202	NA		C		blaZ, blaI, blaR	lukF/lukS PV	0	1.98	13.64	2888.2	1.70636	22.457	0.047552
Sa_TPS3185_2003	WA	C229T	2003	Throat	A	t5767	NA		C		blaZ, blaI, blaR	lukF/lukS PV	0	1.61	10.5	4881.04	1.52683	30.457	0.0697874
Sa_TPS3186_2003	WA	N126W	2003	Hands	C	t202	NA		C	ErR	blaZ, blaI, blaR, ermC	lukF/lukS PV	4.41	2.32	10.7	6603.38	1.66141	30.457	0.0558041
Sa_TPS3187_1996	WA	Y113S	1996	Skin	C	t202	NA		C	ErR	blaZ, blaI, blaR, ermC	lukF/lukS PV	4.27	1.45	11.89	5433.81	1.76191	23.457	0.0535849
Sa_TPS3188_1992	NT	WBG 7735	1992	Unknown	B	t4178	NA		Unknown	ErR	blaZ, blaI, blaR, ermC	lukF/lukS PV	4.72	2.49	10.65	5784.01	1.7147	19.457	0.0712694
Sa_TPS3189_1992	NT	WBG 7762	1992	Unknown	A	t4699	NA		Unknown	ErR	blaZ, blaI, blaR, ermC	lukF/lukS PV	4.67	3.64	13.67	6810.61	1.56516	19.457	0.0428347

## Sheet: Sheet2
Strain ID	State	Alternative strain ID	Year	Specimen
JKD6159	Vic	JKD6159	2004	Blood
TPS3104	WA	17195	2009	Nose
TPS3105	NSW	SAPWH71	2005	Blood
TPS3106	WA	20198	2008	Nose
TPS3132	SA	SAPGPSA73	2000	Unknown
TPS3133	Qld	SAPRBH98	2000	Leg
TPS3134	Vic	SAPRCH74	2000	Wound
TPS3135	NSW	SAPRPAH96	2000	Eye
TPS3136	ACT	SAPTCH92	2000	Blood
TPS3137	NSW	SAPWH23	2000	Wound
TPS3138	NSW	SAPWH39	2000	Wound
TPS3139	NSW	SAPWH61	2000	Wound
TPS3140	NSW	SAPWH64	2000	Wound
TPS3141	NSW	SAPWH94	2000	Wound
TPS3142	Qld	SAPRBH12	2005	Blood
TPS3144	Qld	SAPGCH3	2006	Abscess
TPS3145	SA	SAPIMVS24	2006	Abscess
TPS3146	Qld	SAPRBH14	2006	Wound
TPS3147	NT	SAPRDH61	2006	Wound
TPS3148	NSW	SAPCRGH95	2007	Blood
TPS3149	NT	SAPRDH27	2007	Thigh
TPS3150	NSW	SAPRPAH21	2007	Sputum
TPS3151	Vic	SAPAH21	2008	Wound
TPS3152	Qld	SAPCBH10	2008	Aspirate
TPS3153	Qld	SAPGCH28	2008	Foot
TPS3154	SA	SAPIMVS31	2008	Boil
TPS3155	Qld	SAPRBH1	2008	Forearm
TPS3156	NT	SAPRDH2	2008	Leg
TPS3157	NSW	SAPRPAH7	2008	Ulcer
TPS3158	WA	SAPRPH48	2008	Wound
TPS3159	ACT	SAPTCH53	2008	Boil
TPS3160	NSW	SAPWH10	2008	Wound
TPS3161	NSW	SAPWH53	2008	Wound
TPS3162	WA	16790	2003	Axilla
TPS3163	WA	16815	2005	Abscess
TPS3164	WA	15586	2008	Lip
TPS3165	WA	15587	2008	Nose
TPS3166	WA	16414	2008	Thigh
TPS3167	WA	16475	2008	ETT
TPS3168	WA	17164	2008	Abscess
TPS3169	WA	18158	2008	Wound
TPS3170	WA	18385	2008	Shin
TPS3171	WA	18418	2008	Nose
TPS3173	WA	16908	2009	Leg
TPS3174	WA	17090	2009	Wound
TPS3176	WA	20548	2009	Abscess
TPS3177	WA	9506160A	2008	Blood
TPS3178	WA	9509712N	2008	Pleural Fl
TPS3179	WA	9524093R	2008	Buttock
TPS3180	WA	9525206A	2008	Blood
TPS3181	WA	9529120L	2008	Heel
TPS3182	Qld	UQ40	2008	Unknown
TPS3183	Vic	DP 2039	2007	Unknown
TPS3184	WA	W17S	1995	Skin
TPS3185	WA	C229T	2003	Throat
TPS3186	WA	N126W	2003	Hands
TPS3187	WA	Y113S	1996	Skin
TPS3188	NT	WBG 7735	1992	Unknown
TPS3189	NT	WBG 7762	1992	Unknown
