# Supplementary material for: Hyperexpression of α-hemolysin explains enhanced virulence of sequence type 93 community-associated methicillin-resistant Staphylococcus aureus
Source: BMC Microbiol. 2014 Feb 10;14:31. doi: 10.1186/1471-2180-14-31 (PMC3922988; doi:10.1186/1471-2180-14-31)
Supplement: Additional file 8 — Table of single nucleotide differences between JKD6159 and TPS3104. [file 1471-2180-14-31-S8.xlsx]

## Sheet: Sheet1
Additional file 8: Single nucleotide differences and indels between JKD6159 and TPS3104
Position	Change type	Sa_JKD6159	Sa_TPS3104	Evidence Sa_TPS3104	ORF Function and Effect of Mutation
57541	substitution	A	G	Gx73	CDS T=>A SAA6159_00048 base 613 codon 205 conserved hypothetical protein
95729	substitution	C	T	Tx59	CDS synonymous SAA6159_00087 base 423 codon 141 major facilitator transporter
130736	substitution	T	A	Ax55 Gx1	CDS I=>N SAA6159_00115 base 206 codon 69 MOP superfamily multidrug/oligosaccharidyl-lipid/polysaccharide flippase transporter
165569	substitution	A	C	Cx57	CDS K=>Q SAA6159_00146 base 679 codon 227 capsular polysaccharide biosynthesis protein Cap5N
190520	substitution	C	T	Tx48	operon G=>A 188422..191504 base 985, CDS D=>N SAA6159_00165 base 985 codon 329 putative N-acetyl-gamma-glutamyl-phosphate reductase
244070	substitution	A	C	Cx33	CDS synonymous SAA6159_00204 base 1878 codon 626 staphylocoagulase precursor, repeat_region A=>C 243687..244126 base 384 tandem repeat: 1.8 units x 243 bp
273346	substitution	G	A	Ax61	CDS R=>H SAA6159_00228 base 464 codon 155 2-C-methyl-D-erythritol 4-phosphate cytidylyltransferase 1; IspD_1
298179	insertion-before	-	G	Gx82
365526	substitution	C	T	Tx59 Gx1	CDS D=>N SAA6159_00311 base 136 codon 46 glycerol-3-phosphate transporter
399077	substitution	T	G	Gx66	CDS E=>D SAA6159_00347 base 204 codon 68 putatuve transcriptional regulator
476834	substitution	C	T	Tx69 Cx1	CDS A=>V SAA6159_00421 base 2765 codon 922 glutamate synthase (NADPH); large subunit
556271	substitution	C	T	Tx68	CDS S=>L SAA6159_00483 base 1346 codon 449 cysteinyl-tRNA synthetase
560886	substitution	A	G	Gx82 Cx1	CDS E=>G SAA6159_00491 base 368 codon 123 50S ribosomal protein L1
571564	substitution	A	C	Cx49	CDS K=>Q SAA6159_00499 base 373 codon 125 30S ribosomal protein S12
626231	substitution	G	T	Tx54	CDS W=>C SAA6159_00544 base 264 codon 88 mevalonate diphosphate decarboxylase
641715	substitution	T	A	Ax62
717677	substitution	T	C	Cx60 Ax1 Tx1	CDS synonymous SAA6159_00640 base 381 codon 127 ABC superfamily ATP binding cassette transporter; ABC protein
738986	substitution	G	A	Ax60
834079	substitution	A	G	Gx66	CDS K=>R SAA6159_00742 base 11 codon 4 GCN5-related N-acetyltransferase
841859	substitution	A	G	Gx40
936698	substitution	G	A	Ax61
961342	substitution	T	C	Cx45	CDS synonymous SAA6159_00866 base 489 codon 163 monovalent cation antiporter-2
974159	substitution	T	A	Ax59	CDS I=>K SAA6159_00876 base 1004 codon 335 peptide chain release factor 3
1003332	substitution	T	G	Gx57
1003445	substitution	A	G	Gx45
1019440	deletion	A	-	-x59 Ax2
1047296	substitution	G	A	Ax46	CDS V=>I SAA6159_00943 base 433 codon 145 Cytochrome bd-type quinol oxidase subunit 2-like protein
1064605	substitution	T	C	Cx46	CDS I=>V SAA6159_00961 base 1324 codon 442 Mn2+/Fe2+ transporter NRAMP family protein
1130960	substitution	G	T	Tx60	CDS T=>N SAA6159_01023 base 89 codon 30 C4-dicarboxylate transporter/malic acid transport protein
1151729	substitution	T	C	Cx52	CDS synonymous SAA6159_01044 base 522 codon 174 isoleucyl-tRNA synthetase
1152687	substitution	A	G	Gx54	CDS I=>V SAA6159_01044 base 1480 codon 494 isoleucyl-tRNA synthetase
1182955	substitution	C	T	Tx58	CDS synonymous SAA6159_01072 base 565 codon 189 protein phosphatase 2C domain-containing protein
1206159	substitution	G	A	Ax57	CDS V=>M SAA6159_01093 base 436 codon 146 putative tRNA (guanine-7-)-methyltransferase
1281643	substitution	G	T	Tx50	CDS K=>N SAA6159_01155 base 39 codon 13 DNA-directed DNA polymerase III gamma and tau subunits
1363501	substitution	T	G	Gx57	CDS C=>G SAA6159_01237 base 406 codon 136 transcription termination/antitermination factor NusG
1364419	substitution	C	A	Ax54	CDS A=>E SAA6159_01238 base 725 codon 242 tryptophan synthase; beta subunit ; pseudogene
1390055	substitution	T	G	Gx50	CDS synonymous SAA6159_01263 base 627 codon 209 tetrahydrodipicolinate N-acetyltransferase
1394671	substitution	T	G	Gx60	CDS L=>F SAA6159_01268 base 348 codon 116 modulator of SarA; Msa
1465401	substitution	A	T	Tx54 Gx1	operon T=>A 1462253..1466603 base 1203, CDS synonymous SAA6159_01306 base 1203 codon 401 putative dynamin family protein
1465834	substitution	G	A	Ax56 Tx1	operon C=>T 1462253..1466603 base 770, CDS T=>I SAA6159_01306 base 770 codon 257 putative dynamin family protein
1547520	substitution	G	T	Tx73	CDS S=>R SAA6159_01393 base 147 codon 49 phage protein, operon C=>A 1546620..1550692 base 3173
1587329	substitution	C	T	Tx67 Cx1	CDS A=>T SAA6159_01447 base 919 codon 307 6-phosphogluconate dehydrogenase; decarboxylating
1608405	substitution	T	C	Cx55	CDS synonymous SAA6159_01469 base 9 codon 3 putative rhodanese domain sulfurtransferase
1670220	substitution	T	C	Cx49	operon A=>G 1669770..1675335 base 5116, CDS synonymous SAA6159_01537 base 792 codon 264 Mn2+ and Fe2+ transporter of the NRAMP family-like protein
1796084	substitution	G	A	Ax61	CDS T=>I SAA6159_01649 base 725 codon 242 phosphotransferase system; N-acetylglucosamine-specific IIBC component
1804043	substitution	G	A	Ax59	CDS synonymous SAA6159_01654 base 486 codon 162 haptoglobin-binding surface anchored protein; HarA
1814297	substitution	T	A	Ax59 Cx1	CDS N=>I SAA6159_01661 base 992 codon 331 conserved hypothetical protein
1864391	substitution	C	T	Tx59 Cx1	CDS synonymous SAA6159_01701 base 243 codon 81 conserved hypothetical membrane protein
1884132	substitution	C	T	Tx68 Gx1
1884135	substitution	A	G	Gx69 Ax1
1949289	substitution	A	T	Tx65	tRNA T=>A SAA6159_t33 base 16 tRNA Phe
1950615	deletion	A	-	-x21
1950619	substitution	G	C	Cx21
1950795	substitution	T	A	Ax23
1950799	substitution	T	C	Cx22
2028103	substitution	A	G	Gx63 Cx1	CDS D=>G SAA6159_01860 base 440 codon 147 conserved hypothetical protein
2073534	substitution	T	C	Cx75	CDS synonymous SAA6159_01925 base 153 codon 51 conserved hypothetical protein
2111971	substitution	T	C	Cx69
2218380	insertion-before	-	TTT	TTTx59 TCTx1 TTGx1
2280267	substitution	C	T	Tx44
2514774	substitution	G	T	Tx70 Gx1	CDS synonymous SAA6159_02343 base 255 codon 85 glycine betaine/L-proline ABC superfamily ATP binding cassette transporter; membrane protein, operon C=>A 2514321..2517844 base 3071
2567440	substitution	T	G	Gx56
2580358	substitution	A	G	Gx65	operon T=>C 2578168..2580437 base 80, CDS I=>T SAA6159_02401 base 80 codon 27 gluconate operon transcriptional repressor
2618756	substitution	A	G	Gx55	CDS synonymous SAA6159_02438 base 363 codon 121 LysR family transcriptional regulator
2628762	substitution	G	A	Ax64	operon C=>T 2626382..2628810 base 49, CDS R=>* SAA6159_02447 base 49 codon 17 ferrous iron transport protein A
2658164	substitution	A	C	Cx53	CDS V=>G SAA6159_02473 base 200 codon 67 putative NmrA negative transcriptional regulator family protein, operon T=>G 2657136..2658681 base 518
2723487	substitution	T	A	Ax57 Cx1
2765269	substitution	G	A	Ax62 Tx1	CDS A=>V SAA6159_02560 base 476 codon 159 autoinducer sensor protein response regulator protein, operon C=>T 2763597..2765744 base 476
2784795	substitution	C	T	Tx48 Cx1 Gx1	CDS G=>R SAA6159_02581 base 1645 codon 549 ABC-type cobalt transport system; ATPase component, operon G=>A 2783885..2786439 base 1645
2790505	substitution	C	T	Tx69	CDS T=>I SAA6159_02586 base 323 codon 108 rhodanese domain sulfurtransferase
2798673	substitution	T	C	Cx53	CDS I=>V SAA6159_02594 base 478 codon 160 putative membrane protein
2802609	substitution	G	A	Ax55
2811434	substitution	T	A	Ax211 Tx33 Cx1
2813555	substitution	A	G	Gx3106 Tx7 Cx5 Ax2
2826947	substitution	G	A	Ax712 Cx2 Tx1	CDS G=>R SAA6159_p17 base 499 codon 167 putative ABC transporter ATP binding protein
