# Supplementary material for: Hyperexpression of α-hemolysin explains enhanced virulence of sequence type 93 community-associated methicillin-resistant Staphylococcus aureus
Source: BMC Microbiol. 2014 Feb 10;14:31. doi: 10.1186/1471-2180-14-31 (PMC3922988; doi:10.1186/1471-2180-14-31)
Supplement: Additional file 9 — Table of single nucleotide differences between JKD6159 and TPS3105. [file 1471-2180-14-31-S9.xlsx]

## Sheet: SI Table 3
Supporting Information Table 3: Single nucleotide differences between JKD6159 and TPS3104
Position	Change type	Sa_JKD6159	Sa_TPS3104	Evidence Sa_TPS3104	ORF Function and Effect of Mutation
57541	substitution	A	G	Gx73	CDS T=>A SAA6159_00048 base 613 codon 205 conserved hypothetical protein
95729	substitution	C	T	Tx59	CDS synonymous SAA6159_00087 base 423 codon 141 major facilitator transporter
130736	substitution	T	A	Ax55 Gx1	CDS I=>N SAA6159_00115 base 206 codon 69 MOP superfamily multidrug/oligosaccharidyl-lipid/polysaccharide flippase transporter
165569	substitution	A	C	Cx57	CDS K=>Q SAA6159_00146 base 679 codon 227 capsular polysaccharide biosynthesis protein Cap5N
190520	substitution	C	T	Tx48	operon G=>A 188422..191504 base 985, CDS D=>N SAA6159_00165 base 985 codon 329 putative N-acetyl-gamma-glutamyl-phosphate reductase
244070	substitution	A	C	Cx33	CDS synonymous SAA6159_00204 base 1878 codon 626 staphylocoagulase precursor, repeat_region A=>C 243687..244126 base 384 tandem repeat: 1.8 units x 243 bp
273346	substitution	G	A	Ax61	CDS R=>H SAA6159_00228 base 464 codon 155 2-C-methyl-D-erythritol 4-phosphate cytidylyltransferase 1; IspD_1
298179	insertion-before	-	G	Gx82
365526	substitution	C	T	Tx59 Gx1	CDS D=>N SAA6159_00311 base 136 codon 46 glycerol-3-phosphate transporter
399077	substitution	T	G	Gx66	CDS E=>D SAA6159_00347 base 204 codon 68 putatuve transcriptional regulator
476834	substitution	C	T	Tx69 Cx1	CDS A=>V SAA6159_00421 base 2765 codon 922 glutamate synthase (NADPH); large subunit
533463	substitution	A	T	Tx58 Ax5
533464	substitution	A	T	Tx58 Ax3 Cx1 Gx1
533465	substitution	T	A	Ax60 -x1 Tx1
533466	substitution	G	A	Ax60 -x1 Tx1
533469	substitution	T	C	Cx65
533470	substitution	G	T	Tx64 Gx1
556271	substitution	C	T	Tx68	CDS S=>L SAA6159_00483 base 1346 codon 449 cysteinyl-tRNA synthetase
560886	substitution	A	G	Gx82 Cx1	CDS E=>G SAA6159_00491 base 368 codon 123 50S ribosomal protein L1
571564	substitution	A	C	Cx49	CDS K=>Q SAA6159_00499 base 373 codon 125 30S ribosomal protein S12
626231	substitution	G	T	Tx54	CDS W=>C SAA6159_00544 base 264 codon 88 mevalonate diphosphate decarboxylase
641715	substitution	T	A	Ax62
717677	substitution	T	C	Cx60 Ax1 Tx1	CDS synonymous SAA6159_00640 base 381 codon 127 ABC superfamily ATP binding cassette transporter; ABC protein
738986	substitution	G	A	Ax60
834079	substitution	A	G	Gx66	CDS K=>R SAA6159_00742 base 11 codon 4 GCN5-related N-acetyltransferase
841859	substitution	A	G	Gx40
936698	substitution	G	A	Ax61
961342	substitution	T	C	Cx45	CDS synonymous SAA6159_00866 base 489 codon 163 monovalent cation antiporter-2
974159	substitution	T	A	Ax59	CDS I=>K SAA6159_00876 base 1004 codon 335 peptide chain release factor 3
1003332	substitution	T	G	Gx57
1003445	substitution	A	G	Gx45
1019440	deletion	A	-	-x59 Ax2
1047296	substitution	G	A	Ax46	CDS V=>I SAA6159_00943 base 433 codon 145 Cytochrome bd-type quinol oxidase subunit 2-like protein
1064605	substitution	T	C	Cx46	CDS I=>V SAA6159_00961 base 1324 codon 442 Mn2+/Fe2+ transporter NRAMP family protein
1130960	substitution	G	T	Tx60	CDS T=>N SAA6159_01023 base 89 codon 30 C4-dicarboxylate transporter/malic acid transport protein
1151729	substitution	T	C	Cx52	CDS synonymous SAA6159_01044 base 522 codon 174 isoleucyl-tRNA synthetase
1152687	substitution	A	G	Gx54	CDS I=>V SAA6159_01044 base 1480 codon 494 isoleucyl-tRNA synthetase
1182955	substitution	C	T	Tx58	CDS synonymous SAA6159_01072 base 565 codon 189 protein phosphatase 2C domain-containing protein
1206159	substitution	G	A	Ax57	CDS V=>M SAA6159_01093 base 436 codon 146 putative tRNA (guanine-7-)-methyltransferase
1281643	substitution	G	T	Tx50	CDS K=>N SAA6159_01155 base 39 codon 13 DNA-directed DNA polymerase III gamma and tau subunits
1363501	substitution	T	G	Gx57	CDS C=>G SAA6159_01237 base 406 codon 136 transcription termination/antitermination factor NusG
1364419	substitution	C	A	Ax54	CDS A=>E SAA6159_01238 base 725 codon 242 tryptophan synthase; beta subunit ; pseudogene
1390055	substitution	T	G	Gx50	CDS synonymous SAA6159_01263 base 627 codon 209 tetrahydrodipicolinate N-acetyltransferase
1394671	substitution	T	G	Gx60	CDS L=>F SAA6159_01268 base 348 codon 116 modulator of SarA; Msa
1465401	substitution	A	T	Tx54 Gx1	operon T=>A 1462253..1466603 base 1203, CDS synonymous SAA6159_01306 base 1203 codon 401 putative dynamin family protein
1465834	substitution	G	A	Ax56 Tx1	operon C=>T 1462253..1466603 base 770, CDS T=>I SAA6159_01306 base 770 codon 257 putative dynamin family protein
1547520	substitution	G	T	Tx73	CDS S=>R SAA6159_01393 base 147 codon 49 phage protein, operon C=>A 1546620..1550692 base 3173
1587329	substitution	C	T	Tx67 Cx1	CDS A=>T SAA6159_01447 base 919 codon 307 6-phosphogluconate dehydrogenase; decarboxylating
1608405	substitution	T	C	Cx55	CDS synonymous SAA6159_01469 base 9 codon 3 putative rhodanese domain sulfurtransferase
1670220	substitution	T	C	Cx49	operon A=>G 1669770..1675335 base 5116, CDS synonymous SAA6159_01537 base 792 codon 264 Mn2+ and Fe2+ transporter of the NRAMP family-like protein
1796084	substitution	G	A	Ax61	CDS T=>I SAA6159_01649 base 725 codon 242 phosphotransferase system; N-acetylglucosamine-specific IIBC component
1804043	substitution	G	A	Ax59	CDS synonymous SAA6159_01654 base 486 codon 162 haptoglobin-binding surface anchored protein; HarA
1814297	substitution	T	A	Ax59 Cx1	CDS N=>I SAA6159_01661 base 992 codon 331 conserved hypothetical protein
1864391	substitution	C	T	Tx59 Cx1	CDS synonymous SAA6159_01701 base 243 codon 81 conserved hypothetical membrane protein
1884132	substitution	C	T	Tx68 Gx1
1884135	substitution	A	G	Gx69 Ax1
1949289	substitution	A	T	Tx65	tRNA T=>A SAA6159_t33 base 16 tRNA Phe
1950615	deletion	A	-	-x21
1950619	substitution	G	C	Cx21
1950795	substitution	T	A	Ax23
1950799	substitution	T	C	Cx22
1978457	substitution	A	T	Tx84 Cx1 Ax1	CDS E=>D SAA6159_01814 base 1098 codon 366 putative membrane protein
1978458	substitution	C	G	Gx85 Tx1 -x1	CDS L=>E SAA6159_01814 base 1099 codon 367 putative membrane protein
1978459	substitution	T	A	Ax87 -x2	CDS L=>E SAA6159_01814 base 1100 codon 367 putative membrane protein
1978460	substitution	C	A	Ax87 -x4	CDS L=>E SAA6159_01814 base 1101 codon 367 putative membrane protein
1978462	substitution	T	G	Gx90 Tx1	CDS V=>G SAA6159_01814 base 1103 codon 368 putative membrane protein
2028103	substitution	A	G	Gx63 Cx1	CDS D=>G SAA6159_01860 base 440 codon 147 conserved hypothetical protein
2073534	substitution	T	C	Cx75	CDS synonymous SAA6159_01925 base 153 codon 51 conserved hypothetical protein
2111971	substitution	T	C	Cx69
2218380	insertion-before	-	TTT	TTTx59 TCTx1 TTGx1
2280267	substitution	C	T	Tx44
2514774	substitution	G	T	Tx70 Gx1	CDS synonymous SAA6159_02343 base 255 codon 85 glycine betaine/L-proline ABC superfamily ATP binding cassette transporter; membrane protein, operon C=>A 2514321..2517844 base 3071
2567440	substitution	T	G	Gx56
2580358	substitution	A	G	Gx65	operon T=>C 2578168..2580437 base 80, CDS I=>T SAA6159_02401 base 80 codon 27 gluconate operon transcriptional repressor
2618756	substitution	A	G	Gx55	CDS synonymous SAA6159_02438 base 363 codon 121 LysR family transcriptional regulator
2628762	substitution	G	A	Ax64	operon C=>T 2626382..2628810 base 49, CDS R=>* SAA6159_02447 base 49 codon 17 ferrous iron transport protein A
2658164	substitution	A	C	Cx53	CDS V=>G SAA6159_02473 base 200 codon 67 putative NmrA negative transcriptional regulator family protein, operon T=>G 2657136..2658681 base 518
2723487	substitution	T	A	Ax57 Cx1
2765269	substitution	G	A	Ax62 Tx1	CDS A=>V SAA6159_02560 base 476 codon 159 autoinducer sensor protein response regulator protein, operon C=>T 2763597..2765744 base 476
2784795	substitution	C	T	Tx48 Cx1 Gx1	CDS G=>R SAA6159_02581 base 1645 codon 549 ABC-type cobalt transport system; ATPase component, operon G=>A 2783885..2786439 base 1645
2790505	substitution	C	T	Tx69	CDS T=>I SAA6159_02586 base 323 codon 108 rhodanese domain sulfurtransferase
2798673	substitution	T	C	Cx53	CDS I=>V SAA6159_02594 base 478 codon 160 putative membrane protein
2802609	substitution	G	A	Ax55
2811434	substitution	T	A	Ax211 Tx33 Cx1
2813555	substitution	A	G	Gx3106 Tx7 Cx5 Ax2
2826947	substitution	G	A	Ax712 Cx2 Tx1	CDS G=>R SAA6159_p17 base 499 codon 167 putative ABC transporter ATP binding protein

## Sheet: SI Table 4
Additional file 9: Single nucleotide differences and indels between JKD6159 and TPS3105
Position	Change type	Sa_JKD6159	Sa_TPS3105	Evidence Sa_TPS3105	ORF Function and Effect of Mutation
57541	substitution	A	G	Gx84	CDS T=>A SAA6159_00048 base 613 codon 205 conserved hypothetical protein
75981	substitution	A	G	Gx71 Tx1
106374	substitution	A	G	Gx28	repeat_region A=>G 106344..106538 base 31 tandem repeat: 8.1 units x 24 bp, CDS synonymous SAA6159_00094 base 1158 codon 386 immunoglobulin G binding protein A
152800	deletion	A	-	-x75 Ax3 Gx1	CDS frame-shift SAA6159_00134 base 551 codon 184 of codons 184..229 capsular polysaccharide biosynthesis protein Cap5B
165569	substitution	A	C	Cx107	CDS K=>Q SAA6159_00146 base 679 codon 227 capsular polysaccharide biosynthesis protein Cap5N
169037	substitution	C	T	Tx65	operon G=>A 168369..169097 base 61, CDS V=>I SAA6159_00150 base 61 codon 21 conserved hypothetical membrane protein
216376	substitution	A	G	Gx94	CDS synonymous SAA6159_00183 base 1284 codon 428 ABC-type dipeptide transport system periplasmic component-like protein
271938	substitution	C	T	Tx83	CDS T=>I SAA6159_00227 base 626 codon 209 oxidoreductase; zinc-binding dehydrogenase family
272767	substitution	T	C	Cx83
273346	substitution	G	A	Ax75	CDS R=>H SAA6159_00228 base 464 codon 155 2-C-methyl-D-erythritol 4-phosphate cytidylyltransferase 1; IspD_1
289601	substitution	A	T	Tx76	CDS synonymous SAA6159_00241 base 837 codon 279 nitric oxide reductase large subunit
298179	insertion-before	-	G	Gx77 -x1
315693	substitution	C	T	Tx137	CDS S=>L SAA6159_00265 base 236 codon 79 protein secretion system EssA
365526	substitution	C	T	Tx79 Cx1	CDS D=>N SAA6159_00311 base 136 codon 46 glycerol-3-phosphate transporter
403962	substitution	C	T	Tx86
532579	substitution	T	C	Cx74
533469	substitution	T	C	Cx71 -x1
533470	substitution	G	T	Tx70 -x1 Gx1
571564	substitution	A	C	Cx74	CDS K=>Q SAA6159_00499 base 373 codon 125 30S ribosomal protein S12
599392	substitution	T	A	Ax20	CDS N=>X SAA6159_00517 base 2151 codon 717 Ser-Asp rich fibrinogen/bone sialoprotein-binding protein SdrE
599393	substitution	C	A	Ax21	CDS L=>I SAA6159_00517 base 2152 codon 718 Ser-Asp rich fibrinogen/bone sialoprotein-binding protein SdrE
599399	substitution	G	A	Ax23	CDS D=>N SAA6159_00517 base 2158 codon 720 Ser-Asp rich fibrinogen/bone sialoprotein-binding protein SdrE
599404	substitution	T	C	Cx23	CDS synonymous SAA6159_00517 base 2163 codon 721 Ser-Asp rich fibrinogen/bone sialoprotein-binding protein SdrE
641715	substitution	T	A	Ax103
667977	substitution	G	C	Cx68 Gx1	CDS Q=>E SAA6159_00590 base 256 codon 86 conserved hypothetical protein
689784	substitution	A	G	Gx77	CDS Y=>C SAA6159_00610 base 338 codon 113 conserved hypothetical protein
707883	substitution	T	A	Ax25	repeat_region T=>A 707652..707986 base 232 tandem repeat: 4.8 units x 69 bp, CDS synonymous SAA6159_00627 base 39 codon 13 conserved hypothetical protein
761027	substitution	C	T	Tx111
779100	substitution	T	A	Ax76	CDS synonymous SAA6159_00697 base 483 codon 161 glycerate kinase family protein
807269	deletion	A	-	-x65 Ax1	CDS frame-shift SAA6159_00718 base 825 codon 275 of codons 275..280 prolipoprotein diacylglyceryl transferase
832880	substitution	A	G	Gx65
834079	substitution	A	G	Gx87	CDS K=>R SAA6159_00742 base 11 codon 4 GCN5-related N-acetyltransferase
936698	substitution	G	A	Ax73
961342	substitution	T	C	Cx97	CDS synonymous SAA6159_00866 base 489 codon 163 monovalent cation antiporter-2
1003332	substitution	T	G	Gx86
1036419	substitution	G	A	Ax88
1039291	substitution	T	G	Gx74	CDS I=>S SAA6159_00936 base 80 codon 27 conserved membrane protein
1120239	substitution	C	T	Tx87
1182955	substitution	C	T	Tx80	CDS synonymous SAA6159_01072 base 565 codon 189 protein phosphatase 2C domain-containing protein
1206159	substitution	G	A	Ax76 Cx2	CDS V=>M SAA6159_01093 base 436 codon 146 putative tRNA (guanine-7-)-methyltransferase
1297394	deletion	A	-	-x23
1301022	substitution	T	A	Ax20	CDS T=>X SAA6159_01181 base 177 codon 59 conserved hypothetical protein
1354991	substitution	A	G	Gx93 Tx1	CDS L=>S SAA6159_01228 base 23 codon 8 4-oxalocrotonate tautomerase
1363501	substitution	T	G	Gx78	CDS C=>G SAA6159_01237 base 406 codon 136 transcription termination/antitermination factor NusG
1378362	substitution	G	A	Ax84 Tx1 Cx1 Gx1	CDS P=>S SAA6159_01253 base 382 codon 128 phosphate ABC superfamily ATP binding cassette transporter; ABC protein, operon C=>T 1377232..1378743 base 382
1488861	substitution	C	T	Tx63	CDS E=>K SAA6159_01328 base 601 codon 201 putative PEP-CTERM system TPR-repeat lipoprotein, operon G=>A 1487039..1491840 base 2980
1559377	substitution	A	G	Gx39	CDS synonymous SAA6159_01418 base 1974 codon 658 conserved hypothetical protein, operon T=>C 1559311..1562212 base 2836
1699992	substitution	G	T	Tx80	operon C=>A 1698650..1702187 base 2196
1708405	substitution	G	A	Ax94	CDS A=>V SAA6159_01570 base 41 codon 14 Sec family Type I general secretory pathway preprotein translocase subunit YajC, operon C=>T 1708173..1711657 base 3253
1729026	substitution	T	G	Gx80	CDS synonymous SAA6159_01593 base 90 codon 30 delta-aminolevulinic acid dehydratase, operon A=>C 1728129..1730734 base 1709
1748063	substitution	C	T	Tx86	CDS E=>K SAA6159_01611 base 115 codon 39 glyceraldehyde-3-phosphate dehydrogenase (phosphorylating)
1884132	substitution	C	T	Tx119
1884135	substitution	A	G	Gx113 Ax2
1950615	deletion	A	-	-x19
1950794	deletion	G	-	-x35
1950795	substitution	T	A	Ax35
1950796	substitution	C	A	Ax35
1950798	substitution	T	A	Ax35
1950799	substitution	T	C	Cx35
1978457	substitution	A	T	Tx84 Cx1 Ax1 Gx1	CDS E=>D SAA6159_01814 base 1098 codon 366 putative membrane protein
1978458	substitution	C	G	Gx85 Ax1 -x1 Tx1	CDS L=>E SAA6159_01814 base 1099 codon 367 putative membrane protein
1978459	substitution	T	A	Ax86 Cx2 -x1 Gx1	CDS L=>E SAA6159_01814 base 1100 codon 367 putative membrane protein
1978460	substitution	C	A	Ax87 Cx1 -x1 Tx1	CDS L=>E SAA6159_01814 base 1101 codon 367 putative membrane protein
1978462	substitution	T	G	Gx89 Ax1	CDS V=>G SAA6159_01814 base 1103 codon 368 putative membrane protein
1990466	substitution	A	C	Cx85
2066622	substitution	T	C	Cx85 Tx1	CDS synonymous SAA6159_01915 base 399 codon 133 endodeoxyribonuclease RusA, operon A=>G 2064198..2068147 base 1526
2073534	substitution	T	C	Cx74	CDS synonymous SAA6159_01925 base 153 codon 51 conserved hypothetical protein
2096502	insertion-before	-	G	Gx65	CDS frame-shift SAA6159_01952 before base 466 before codon 156 of codons 156..239 autoinducer sensor protein response regulator protein
2096569	substitution	G	A	Ax82	CDS frame-shift SAA6159_01952 base 533 codon 178 of codons 156..239 autoinducer sensor protein response regulator protein
2247572	substitution	T	C	Cx92
2273457	substitution	A	G	Gx101	operon T=>C 2269040..2275421 base 1965, CDS synonymous SAA6159_02103 base 57 codon 19 tagatose 1;6-diphosphate aldolase
2521020	substitution	A	C	Cx81
2566746	deletion	T	-	-x79 Tx4
2567440	substitution	T	G	Gx72
2567518	insertion-before	-	A	Ax70 -x6
2569103	substitution	C	T	Tx86	CDS E=>K SAA6159_02394 base 370 codon 124 UTP--glucose-1-phosphate uridylyltransferase subunit GalU
2571188	substitution	A	T	Tx32 Gx1
2572825	deletion	T	-	-x49 Tx4
2658164	substitution	A	C	Cx75	CDS V=>G SAA6159_02473 base 200 codon 67 putative NmrA negative transcriptional regulator family protein, operon T=>G 2657136..2658681 base 518
2748974	substitution	T	C	Cx87 Tx1	operon A=>G 2741205..2751744 base 2771, CDS T=>A SAA6159_02548 base 1549 codon 517 conserved hypothetical protein
2798673	substitution	T	C	Cx92	CDS I=>V SAA6159_02594 base 478 codon 160 putative membrane protein
2813555	substitution	A	G	Gx671 Cx3 Ax2 Tx1

## Sheet: SI Table 5
Supporting Information Table 5: Single nucleotide differences between JKD6159 and TPS3106
Position	Change type	Sa_JKD6159	Sa_TPS3106	Evidence Sa_TPS3106	ORF Function and Effect of Mutation
31641	substitution	C	T	Tx145 Ax1 Gx1	CDS S=>L SAA6159_00023 base 1184 codon 395 putative LPXTG surface 5'-nucleotidase
33608	substitution	A	G	Gx72 Cx1	CDS synonymous SAA6159_00024 base 465 codon 155 rRNA large subunit methyltransferase
33611	substitution	A	T	Tx71	CDS synonymous SAA6159_00024 base 468 codon 156 rRNA large subunit methyltransferase
35914	substitution	G	A	Ax188	CDS synonymous SAA6159_00027 base 648 codon 216 transposase for IS431mec
35933	substitution	T	C	Cx207	CDS Y=>C SAA6159_00027 base 629 codon 210 transposase for IS431mec
35969	substitution	G	C	Cx183	CDS A=>G SAA6159_00027 base 593 codon 198 transposase for IS431mec
36007	substitution	T	C	Cx195	CDS synonymous SAA6159_00027 base 555 codon 185 transposase for IS431mec
36025	substitution	C	T	Tx224 Cx1	CDS synonymous SAA6159_00027 base 537 codon 179 transposase for IS431mec
36127	substitution	T	G	Gx250 Tx1	CDS synonymous SAA6159_00027 base 435 codon 145 transposase for IS431mec
36142	substitution	T	G	Gx255 Tx1	CDS synonymous SAA6159_00027 base 420 codon 140 transposase for IS431mec
36162	substitution	G	A	Ax240 Gx1	CDS Q=>* SAA6159_00027 base 400 codon 134 transposase for IS431mec
36217	substitution	C	T	Tx269 -x1	CDS A=>V SAA6159_00027 base 345 codon 115 transposase for IS431mec
36218	substitution	G	A	Ax272 -x1	CDS A=>V SAA6159_00027 base 344 codon 115 transposase for IS431mec
36279	substitution	C	T	Tx289	CDS A=>T SAA6159_00027 base 283 codon 95 transposase for IS431mec
36302	substitution	C	T	Tx287 Cx1	CDS S=>N SAA6159_00027 base 260 codon 87 transposase for IS431mec
36388	substitution	C	T	Tx288	CDS synonymous SAA6159_00027 base 174 codon 58 transposase for IS431mec
36394	substitution	T	C	Cx285 Tx1	CDS synonymous SAA6159_00027 base 168 codon 56 transposase for IS431mec
36412	substitution	C	T	Tx281	CDS W=>* SAA6159_00027 base 150 codon 50 transposase for IS431mec
36418	substitution	G	C	Cx272	CDS Y=>* SAA6159_00027 base 144 codon 48 transposase for IS431mec
36428	substitution	G	A	Ax268	CDS S=>L SAA6159_00027 base 134 codon 45 transposase for IS431mec
36469	substitution	T	C	Cx251	CDS I=>M SAA6159_00027 base 93 codon 31 transposase for IS431mec
36489	substitution	T	C	Cx248 Tx1	CDS T=>A SAA6159_00027 base 73 codon 25 transposase for IS431mec
36578	substitution	T	G	Gx207
36583	substitution	A	T	Tx198
37589	substitution	C	A	Ax125	repeat_region C=>A 37256..37647 base 334 tandem repeat: 3.3 units x 120 bp
37601	substitution	T	A	Ax124	repeat_region T=>A 37256..37647 base 346 tandem repeat: 3.3 units x 120 bp
40509	substitution	A	T	Tx90	CDS S=>R SAA6159_00031 base 675 codon 225 penicillin-binding protein 2 prime
41190	substitution	A	C	Cx87
41216	substitution	G	A	Ax81
42301	substitution	T	C	Cx23	CDS synonymous SAA6159_00033 base 61 codon 21 type I site-specific deoxyribonuclease restriction subunit; pseudogene
42304	substitution	A	C	Cx23	CDS R=>X SAA6159_00033 base 64 codon 22 type I site-specific deoxyribonuclease restriction subunit; pseudogene
42306	substitution	A	T	Tx23	CDS R=>X SAA6159_00033 base 66 codon 22 type I site-specific deoxyribonuclease restriction subunit; pseudogene
42309	substitution	C	G	Gx23	CDS synonymous SAA6159_00033 base 69 codon 23 type I site-specific deoxyribonuclease restriction subunit; pseudogene
42315	substitution	A	T	Tx26	CDS synonymous SAA6159_00033 base 75 codon 25 type I site-specific deoxyribonuclease restriction subunit; pseudogene
42322	substitution	T	C	Cx27	CDS synonymous SAA6159_00033 base 82 codon 28 type I site-specific deoxyribonuclease restriction subunit; pseudogene
42336	substitution	T	G	Gx27	CDS synonymous SAA6159_00033 base 96 codon 32 type I site-specific deoxyribonuclease restriction subunit; pseudogene
42339	substitution	G	A	Ax26	CDS synonymous SAA6159_00033 base 99 codon 33 type I site-specific deoxyribonuclease restriction subunit; pseudogene
42342	substitution	T	A	Ax26	CDS D=>E SAA6159_00033 base 102 codon 34 type I site-specific deoxyribonuclease restriction subunit; pseudogene
42349	substitution	A	G	Gx25	CDS S=>G SAA6159_00033 base 109 codon 37 type I site-specific deoxyribonuclease restriction subunit; pseudogene
42456	substitution	G	A	Ax19	CDS synonymous SAA6159_00033 base 216 codon 72 type I site-specific deoxyribonuclease restriction subunit; pseudogene
42459	substitution	A	G	Gx19	CDS synonymous SAA6159_00033 base 219 codon 73 type I site-specific deoxyribonuclease restriction subunit; pseudogene
42462	substitution	A	G	Gx20	CDS synonymous SAA6159_00033 base 222 codon 74 type I site-specific deoxyribonuclease restriction subunit; pseudogene
44178	substitution	T	C	Cx38 Tx2	operon A=>G 44139..44983 base 806, CDS synonymous SAA6159_00035 base 480 codon 160 conserved hypothetical protein
44181	substitution	C	T	Tx42	operon G=>A 44139..44983 base 803, CDS synonymous SAA6159_00035 base 477 codon 159 conserved hypothetical protein
44187	substitution	G	A	Ax54	operon C=>T 44139..44983 base 797, CDS synonymous SAA6159_00035 base 471 codon 157 conserved hypothetical protein
44190	substitution	G	A	Ax60	operon C=>T 44139..44983 base 794, CDS synonymous SAA6159_00035 base 468 codon 156 conserved hypothetical protein
44193	substitution	T	C	Cx61 Gx2	operon A=>G 44139..44983 base 791, CDS synonymous SAA6159_00035 base 465 codon 155 conserved hypothetical protein
44211	substitution	T	C	Cx76 Gx2	CDS synonymous SAA6159_00035 base 447 codon 149 conserved hypothetical protein, operon A=>G 44139..44983 base 773
44215	substitution	A	G	Gx78 Tx2	CDS V=>A SAA6159_00035 base 443 codon 148 conserved hypothetical protein, operon T=>C 44139..44983 base 769
44217	substitution	T	C	Cx79 Tx3	CDS synonymous SAA6159_00035 base 441 codon 147 conserved hypothetical protein, operon A=>G 44139..44983 base 767
44223	substitution	G	T	Tx89 Cx2	CDS synonymous SAA6159_00035 base 435 codon 145 conserved hypothetical protein, operon C=>A 44139..44983 base 761
44274	substitution	T	C	Cx81	operon A=>G 44139..44983 base 710, CDS synonymous SAA6159_00035 base 384 codon 128 conserved hypothetical protein
44277	substitution	G	A	Ax78	CDS synonymous SAA6159_00035 base 381 codon 127 conserved hypothetical protein, operon C=>T 44139..44983 base 707
44280	substitution	A	G	Gx82	operon T=>C 44139..44983 base 704, CDS synonymous SAA6159_00035 base 378 codon 126 conserved hypothetical protein
44283	substitution	G	T	Tx83	operon C=>A 44139..44983 base 701, CDS D=>E SAA6159_00035 base 375 codon 125 conserved hypothetical protein
44288	substitution	T	C	Cx90	operon A=>G 44139..44983 base 696, CDS I=>V SAA6159_00035 base 370 codon 124 conserved hypothetical protein
44295	substitution	T	G	Gx98	operon A=>C 44139..44983 base 689, CDS synonymous SAA6159_00035 base 363 codon 121 conserved hypothetical protein
44310	substitution	G	A	Ax107	CDS synonymous SAA6159_00035 base 348 codon 116 conserved hypothetical protein, operon C=>T 44139..44983 base 674
44319	substitution	A	G	Gx107	CDS synonymous SAA6159_00035 base 339 codon 113 conserved hypothetical protein, operon T=>C 44139..44983 base 665
44322	substitution	A	T	Tx108	CDS synonymous SAA6159_00035 base 336 codon 112 conserved hypothetical protein, operon T=>A 44139..44983 base 662
44324	substitution	G	A	Ax105	CDS synonymous SAA6159_00035 base 334 codon 112 conserved hypothetical protein, operon C=>T 44139..44983 base 660
44346	substitution	A	T	Tx105 Cx1	CDS synonymous SAA6159_00035 base 312 codon 104 conserved hypothetical protein, operon T=>A 44139..44983 base 638
44358	substitution	C	T	Tx108	CDS synonymous SAA6159_00035 base 300 codon 100 conserved hypothetical protein, operon G=>A 44139..44983 base 626
44367	substitution	A	G	Gx102	CDS synonymous SAA6159_00035 base 291 codon 97 conserved hypothetical protein, operon T=>C 44139..44983 base 617
44370	substitution	A	T	Tx99	operon T=>A 44139..44983 base 614, CDS synonymous SAA6159_00035 base 288 codon 96 conserved hypothetical protein
44376	substitution	C	T	Tx97	CDS E=>K SAA6159_00035 base 282 codon 94 conserved hypothetical protein, operon G=>A 44139..44983 base 608
44378	substitution	C	T	Tx98	operon G=>A 44139..44983 base 606, CDS E=>K SAA6159_00035 base 280 codon 94 conserved hypothetical protein
44382	substitution	G	A	Ax93	CDS synonymous SAA6159_00035 base 276 codon 92 conserved hypothetical protein, operon C=>T 44139..44983 base 602
44385	substitution	T	A	Ax96	CDS synonymous SAA6159_00035 base 273 codon 91 conserved hypothetical protein, operon A=>T 44139..44983 base 599
44388	substitution	A	T	Tx97	CDS N=>E SAA6159_00035 base 270 codon 90 conserved hypothetical protein, operon T=>A 44139..44983 base 596
44390	substitution	T	C	Cx97	CDS N=>E SAA6159_00035 base 268 codon 90 conserved hypothetical protein, operon A=>G 44139..44983 base 594
44394	substitution	G	A	Ax93 Cx1	operon C=>T 44139..44983 base 590, CDS synonymous SAA6159_00035 base 264 codon 88 conserved hypothetical protein
44403	substitution	G	A	Ax91	operon C=>T 44139..44983 base 581, CDS synonymous SAA6159_00035 base 255 codon 85 conserved hypothetical protein
44409	substitution	T	C	Cx94	operon A=>G 44139..44983 base 575, CDS synonymous SAA6159_00035 base 249 codon 83 conserved hypothetical protein
44412	substitution	G	T	Tx93	operon C=>A 44139..44983 base 572, CDS synonymous SAA6159_00035 base 246 codon 82 conserved hypothetical protein
44415	substitution	T	G	Gx102	operon A=>C 44139..44983 base 569, CDS synonymous SAA6159_00035 base 243 codon 81 conserved hypothetical protein
44419	substitution	C	T	Tx102 Gx1	operon G=>A 44139..44983 base 565, CDS R=>K SAA6159_00035 base 239 codon 80 conserved hypothetical protein
44430	substitution	G	A	Ax110	operon C=>T 44139..44983 base 554, CDS synonymous SAA6159_00035 base 228 codon 76 conserved hypothetical protein
44454	substitution	A	G	Gx107	CDS synonymous SAA6159_00035 base 204 codon 68 conserved hypothetical protein, operon T=>C 44139..44983 base 530
44457	substitution	G	A	Ax107	CDS synonymous SAA6159_00035 base 201 codon 67 conserved hypothetical protein, operon C=>T 44139..44983 base 527
44461	substitution	C	T	Tx109	operon G=>A 44139..44983 base 523, CDS R=>Q SAA6159_00035 base 197 codon 66 conserved hypothetical protein
44466	substitution	T	A	Ax112	CDS synonymous SAA6159_00035 base 192 codon 64 conserved hypothetical protein, operon A=>T 44139..44983 base 518
44472	substitution	G	C	Cx122	CDS synonymous SAA6159_00035 base 186 codon 62 conserved hypothetical protein, operon C=>G 44139..44983 base 512
44481	substitution	G	A	Ax127 Cx1	CDS synonymous SAA6159_00035 base 177 codon 59 conserved hypothetical protein, operon C=>T 44139..44983 base 503
44502	substitution	G	A	Ax119	CDS synonymous SAA6159_00035 base 156 codon 52 conserved hypothetical protein, operon C=>T 44139..44983 base 482
44520	substitution	A	G	Gx108	CDS synonymous SAA6159_00035 base 138 codon 46 conserved hypothetical protein, operon T=>C 44139..44983 base 464
44523	substitution	G	A	Ax111	CDS synonymous SAA6159_00035 base 135 codon 45 conserved hypothetical protein, operon C=>T 44139..44983 base 461
44528	substitution	A	G	Gx107	operon T=>C 44139..44983 base 456, CDS synonymous SAA6159_00035 base 130 codon 44 conserved hypothetical protein
44535	substitution	A	G	Gx103 Cx1	CDS synonymous SAA6159_00035 base 123 codon 41 conserved hypothetical protein, operon T=>C 44139..44983 base 449
44541	substitution	C	G	Gx108	operon G=>C 44139..44983 base 443, CDS synonymous SAA6159_00035 base 117 codon 39 conserved hypothetical protein
44544	substitution	T	G	Gx116	CDS synonymous SAA6159_00035 base 114 codon 38 conserved hypothetical protein, operon A=>C 44139..44983 base 440
44547	substitution	C	T	Tx117	CDS synonymous SAA6159_00035 base 111 codon 37 conserved hypothetical protein, operon G=>A 44139..44983 base 437
44550	substitution	T	C	Cx118 Ax1	operon A=>G 44139..44983 base 434, CDS synonymous SAA6159_00035 base 108 codon 36 conserved hypothetical protein
44553	substitution	G	A	Ax120	CDS synonymous SAA6159_00035 base 105 codon 35 conserved hypothetical protein, operon C=>T 44139..44983 base 431
44561	substitution	C	G	Gx116	CDS A=>P SAA6159_00035 base 97 codon 33 conserved hypothetical protein, operon G=>C 44139..44983 base 423
44577	substitution	T	A	Ax122 Cx1	operon A=>T 44139..44983 base 407, CDS synonymous SAA6159_00035 base 81 codon 27 conserved hypothetical protein
44580	substitution	T	C	Cx119	operon A=>G 44139..44983 base 404, CDS synonymous SAA6159_00035 base 78 codon 26 conserved hypothetical protein
44583	substitution	C	T	Tx116	operon G=>A 44139..44983 base 401, CDS synonymous SAA6159_00035 base 75 codon 25 conserved hypothetical protein
44592	substitution	A	G	Gx127	operon T=>C 44139..44983 base 392, CDS synonymous SAA6159_00035 base 66 codon 22 conserved hypothetical protein
44601	substitution	C	T	Tx134	operon G=>A 44139..44983 base 383, CDS synonymous SAA6159_00035 base 57 codon 19 conserved hypothetical protein
44622	substitution	G	C	Cx131 Ax1	CDS synonymous SAA6159_00035 base 36 codon 12 conserved hypothetical protein, operon C=>G 44139..44983 base 362
44637	substitution	C	T	Tx127	operon G=>A 44139..44983 base 347, CDS synonymous SAA6159_00035 base 21 codon 7 conserved hypothetical protein
44641	substitution	C	T	Tx124	CDS S=>N SAA6159_00035 base 17 codon 6 conserved hypothetical protein, operon G=>A 44139..44983 base 343
44661	substitution	C	T	Tx126	operon G=>A 44139..44983 base 323
44668	substitution	T	C	Cx125 Tx3	operon A=>G 44139..44983 base 316
44670	substitution	C	T	Tx125	operon G=>A 44139..44983 base 314
44714	substitution	C	T	Tx115	operon G=>A 44139..44983 base 270, CDS synonymous SAA6159_00036 base 270 codon 90 conserved hypothetical protein
44717	substitution	G	A	Ax117	CDS synonymous SAA6159_00036 base 267 codon 89 conserved hypothetical protein, operon C=>T 44139..44983 base 267
44726	substitution	A	T	Tx114 Gx1	CDS synonymous SAA6159_00036 base 258 codon 86 conserved hypothetical protein, operon T=>A 44139..44983 base 258
44729	substitution	A	G	Gx117	CDS synonymous SAA6159_00036 base 255 codon 85 conserved hypothetical protein, operon T=>C 44139..44983 base 255
44769	substitution	T	A	Ax114 Tx1 Gx1	CDS E=>V SAA6159_00036 base 215 codon 72 conserved hypothetical protein, operon A=>T 44139..44983 base 215
44803	substitution	T	C	Cx122	CDS T=>A SAA6159_00036 base 181 codon 61 conserved hypothetical protein, operon A=>G 44139..44983 base 181
44840	substitution	C	A	Ax114	CDS E=>D SAA6159_00036 base 144 codon 48 conserved hypothetical protein, operon G=>T 44139..44983 base 144
44854	substitution	A	G	Gx110	CDS synonymous SAA6159_00036 base 130 codon 44 conserved hypothetical protein, operon T=>C 44139..44983 base 130
44883	substitution	G	A	Ax85	operon C=>T 44139..44983 base 101, CDS P=>L SAA6159_00036 base 101 codon 34 conserved hypothetical protein
44885	substitution	C	T	Tx85	operon G=>A 44139..44983 base 99, CDS synonymous SAA6159_00036 base 99 codon 33 conserved hypothetical protein
44888	substitution	G	A	Ax78	operon C=>T 44139..44983 base 96, CDS synonymous SAA6159_00036 base 96 codon 32 conserved hypothetical protein
44895	substitution	T	C	Cx62 Tx1	operon A=>G 44139..44983 base 89, CDS K=>R SAA6159_00036 base 89 codon 30 conserved hypothetical protein
44896	substitution	T	G	Gx63 Cx1	CDS K=>R SAA6159_00036 base 88 codon 30 conserved hypothetical protein, operon A=>C 44139..44983 base 88
44897	substitution	T	A	Ax64 Tx1	operon A=>T 44139..44983 base 87, CDS K=>D SAA6159_00036 base 87 codon 29 conserved hypothetical protein
44899	substitution	T	C	Cx65	CDS K=>D SAA6159_00036 base 85 codon 29 conserved hypothetical protein, operon A=>G 44139..44983 base 85
44902	substitution	C	T	Tx67	CDS E=>K SAA6159_00036 base 82 codon 28 conserved hypothetical protein, operon G=>A 44139..44983 base 82
44911	substitution	G	T	Tx63	operon C=>A 44139..44983 base 73, CDS H=>N SAA6159_00036 base 73 codon 25 conserved hypothetical protein
44936	substitution	T	A	Ax64	CDS P=>S SAA6159_00036 base 48 codon 16 conserved hypothetical protein, operon A=>T 44139..44983 base 48
44938	substitution	G	A	Ax62	CDS P=>S SAA6159_00036 base 46 codon 16 conserved hypothetical protein, operon C=>T 44139..44983 base 46
44939	substitution	A	T	Tx62	CDS I=>L SAA6159_00036 base 45 codon 15 conserved hypothetical protein, operon T=>A 44139..44983 base 45
44941	substitution	T	A	Ax62	operon A=>T 44139..44983 base 43, CDS I=>L SAA6159_00036 base 43 codon 15 conserved hypothetical protein
44943	substitution	C	T	Tx61	CDS S=>H SAA6159_00036 base 41 codon 14 conserved hypothetical protein, operon G=>A 44139..44983 base 41
44944	substitution	T	G	Gx59	operon A=>C 44139..44983 base 40, CDS S=>H SAA6159_00036 base 40 codon 14 conserved hypothetical protein
44949	substitution	T	C	Cx62	CDS N=>S SAA6159_00036 base 35 codon 12 conserved hypothetical protein, operon A=>G 44139..44983 base 35
44953	substitution	T	C	Cx63	CDS I=>V SAA6159_00036 base 31 codon 11 conserved hypothetical protein, operon A=>G 44139..44983 base 31
44954	substitution	T	A	Ax63	operon A=>T 44139..44983 base 30, CDS synonymous SAA6159_00036 base 30 codon 10 conserved hypothetical protein
44963	substitution	G	A	Ax73	operon C=>T 44139..44983 base 21, CDS synonymous SAA6159_00036 base 21 codon 7 conserved hypothetical protein
44984	substitution	G	A	Ax84
44990	substitution	T	C	Cx82 Ax1
44997	substitution	C	A	Ax72 Cx3
45000	substitution	C	T	Tx72
45003	substitution	C	T	Tx71
45015	substitution	G	A	Ax61
45018	substitution	G	C	Cx58
45021	substitution	G	A	Ax55
45026	substitution	T	C	Cx52
45030	substitution	G	A	Ax53
45045	substitution	G	A	Ax42
45050	substitution	A	G	Gx33
45057	substitution	A	G	Gx27
45060	substitution	T	C	Cx24
45061	substitution	A	T	Tx24
57833	deletion	C	-	-x31
57834	deletion	C	-	-x31
57835	deletion	G	-	-x31
57836	deletion	C	-	-x31
57843	substitution	A	C	Cx34
57851	substitution	A	G	Gx49
57853	substitution	C	G	Gx50
81810	deletion	A	-	-x86 Ax3	CDS frame-shift SAA6159_00073 base 150 codon 50 of codons 50..287 transcriptional regulator; LysR family
92551	substitution	G	T	Tx170	CDS *=>Y SAA6159_00084 base 813 codon 271 bifunctional AraC family transcriptional regulator/xylan 1;4-beta-xylosidase; pseudogene
106850	substitution	A	G	Gx155	CDS synonymous SAA6159_00094 base 682 codon 228 immunoglobulin G binding protein A, repeat_region A=>G 106612..107405 base 239 tandem repeat: 4.5 units x 174 bp
133062	substitution	C	A	Ax98
152482	substitution	G	A	Ax130	CDS G=>D SAA6159_00134 base 233 codon 78 capsular polysaccharide biosynthesis protein Cap5B
165569	substitution	A	C	Cx133	CDS K=>Q SAA6159_00146 base 679 codon 227 capsular polysaccharide biosynthesis protein Cap5N
177199	substitution	T	C	Cx146	CDS synonymous SAA6159_00158 base 777 codon 259 short chain acyl-CoA dehydrogenase
250449	substitution	G	A	Ax140	CDS A=>V SAA6159_00208 base 797 codon 266 long-chain-fatty-acid--CoA ligase
250713	substitution	T	C	Cx146	CDS N=>S SAA6159_00208 base 533 codon 178 long-chain-fatty-acid--CoA ligase
273346	substitution	G	A	Ax164 Gx1	CDS R=>H SAA6159_00228 base 464 codon 155 2-C-methyl-D-erythritol 4-phosphate cytidylyltransferase 1; IspD_1
298179	insertion-before	-	G	Gx140
320607	substitution	C	T	Tx151 Ax1	CDS P=>S SAA6159_00268 base 3109 codon 1037 DNA segregation ATPase and related proteins
330451	substitution	C	T	Tx126	CDS G=>S SAA6159_00280 base 211 codon 71 formate/nitrite transporter family protein
360527	substitution	G	A	Ax122	CDS P=>S SAA6159_00307 base 1057 codon 353 transcriptional antiterminator; BglG family, operon C=>T 357521..361583 base 1057
365526	substitution	C	T	Tx136	CDS D=>N SAA6159_00311 base 136 codon 46 glycerol-3-phosphate transporter
396958	substitution	G	T	Tx91	CDS A=>S SAA6159_00344 base 181 codon 61 putative staphylococcal enterotoxin
407714	substitution	A	G	Gx123	CDS V=>A SAA6159_00358 base 1091 codon 364 sodium/dicarboxylare symporter
454135	substitution	T	C	Cx110
470078	substitution	A	G	Gx124 Tx1	CDS synonymous SAA6159_00416 base 126 codon 42 NADH pyrophosphatase
507635	substitution	A	G	Gx125	CDS synonymous SAA6159_00446 base 96 codon 32 4-diphosphocytidyl-2-C-methyl-D-erythritol kinase
509670	substitution	T	G	Gx87 Tx9
530108	substitution	A	T	Tx135	CDS E=>D SAA6159_00467 base 90 codon 30 putative 2-amino-4-hydroxy-6-hydroxymethyldihydropteridine pyrophosphokinase
533464	substitution	A	T	Tx99 Ax12
533465	substitution	T	A	Ax100 Tx10
533466	substitution	G	A	Ax100 Tx8 -x3 Gx1
533469	substitution	T	C	Cx105 Ax1 -x1 Tx1
533470	substitution	G	T	Tx105 Gx2 -x1
552201	substitution	G	A	Ax95
562997	substitution	C	T	Tx128	CDS synonymous SAA6159_00494 base 429 codon 143 methyltransferase small domain protein
571564	substitution	A	C	Cx107	CDS K=>Q SAA6159_00499 base 373 codon 125 30S ribosomal protein S12
596529	substitution	T	C	Cx141 Tx8	CDS synonymous SAA6159_00516 base 3819 codon 1273 Ser-Asp rich fibrinogen/bone sialoprotein-binding protein SdrD, repeat_region T=>C 596089..596661 base 441 tandem repeat: 31.8 units x 18 bp
616117	substitution	A	G	Gx109	CDS V=>A SAA6159_00533 base 347 codon 116 phosphomethylpyrimidine kinase
621490	substitution	T	A	Ax81 Tx1
636382	insertion-before	-	AT	ATx145	CDS frame-shift SAA6159_00556 before base 537 codon 179 of codons 179..311 oxidoreductase; aldo/keto reductase family; pseudogene
641715	substitution	T	A	Ax111
731721	substitution	G	A	Ax137	CDS G=>E SAA6159_00654 base 875 codon 292 fructose 1-phosphate kinase
744752	substitution	C	T	Tx83	operon G=>A 742955..744773 base 22, CDS E=>K SAA6159_00667 base 22 codon 8 queuosine biosynthesis protein QueC
788841	substitution	G	T	Tx112	CDS K=>N SAA6159_00706 base 498 codon 166 putative amidophosphoribosyltransferase; ComFC
790635	substitution	T	A	Ax138	CDS L=>I SAA6159_00708 base 571 codon 191 Sec family Type I general secretory pathway preprotein translocase subunit SecA
834079	substitution	A	G	Gx134	CDS K=>R SAA6159_00742 base 11 codon 4 GCN5-related N-acetyltransferase
847683	substitution	G	T	Tx115	CDS Q=>K SAA6159_00757 base 304 codon 102 putative LysE type translocator protein
857370	substitution	A	T	Tx99	CDS synonymous SAA6159_00770 base 621 codon 207 ABC superfamily ATP binding cassette transporter; binding protein
872505	substitution	A	G	Gx118	CDS synonymous SAA6159_00784 base 768 codon 256 Lipoyl synthase; LipA
924154	substitution	A	G	Gx104
936698	substitution	G	A	Ax70
961342	substitution	T	C	Cx126	CDS synonymous SAA6159_00866 base 489 codon 163 monovalent cation antiporter-2
974159	substitution	T	A	Ax145	CDS I=>K SAA6159_00876 base 1004 codon 335 peptide chain release factor 3
995658	substitution	C	A	Ax99
1003332	substitution	T	G	Gx70
1003399	substitution	C	T	Tx83
1016926	substitution	C	T	Tx133	CDS E=>K SAA6159_00916 base 1333 codon 445 Cytochrome aa3 quinol oxidase; subunit I, operon G=>A 1015376..1019358 base 2433
1055397	substitution	G	A	Ax141 Tx1	CDS synonymous SAA6159_00951 base 312 codon 104 dihydrolipoyllysine-residue acetyltransferase component of pyruvatedehydrogenase complex
1064605	substitution	T	C	Cx86	CDS I=>V SAA6159_00961 base 1324 codon 442 Mn2+/Fe2+ transporter NRAMP family protein
1092210	substitution	G	A	Ax106	CDS G=>D SAA6159_00987 base 341 codon 114 iron compound ABC transporter
1119480	substitution	A	T	Tx86	CDS L=>M SAA6159_02614 base 31 codon 11 Conserved hypothetical protein
1122577	deletion	G	-	-x65 Gx4
1182955	substitution	C	T	Tx83 Cx1 Gx1	CDS synonymous SAA6159_01072 base 565 codon 189 protein phosphatase 2C domain-containing protein
1206159	substitution	G	A	Ax129	CDS V=>M SAA6159_01093 base 436 codon 146 putative tRNA (guanine-7-)-methyltransferase
1216253	deletion	A	-	-x89 Ax1	CDS frame-shift SAA6159_01102 base 504 codon 168 of codons 168..373 C51 family D-Ala-D-Gly carboxypeptidase
1244157	substitution	G	T	Tx125	CDS synonymous SAA6159_01124 base 1227 codon 409 translation initiation factor IF-2
1257763	substitution	G	T	Tx128 Cx1	CDS A=>S SAA6159_01134 base 517 codon 173 zinc-dependent peptidase; M16 family
1273743	substitution	C	T	Tx105 Ax1	CDS P=>S SAA6159_01150 base 403 codon 135 DNA mismatch repair protein MutS
1292851	deletion	C	-	-x102
1314983	substitution	A	G	Gx125	CDS I=>V SAA6159_01197 base 25 codon 9 homoserine kinase
1353815	substitution	C	T	Tx114 Cx1	CDS A=>V SAA6159_01227 base 59 codon 20 cell envelope-related function transcriptional attenuator; LytR/CpsA family
1355841	insertion-before	-	A	Ax94 -x2	CDS frame-shift SAA6159_01229 before base 681 codon 227 of codons 227..418 ImpB/MucB/SamB family DNA-damage repair protein; ; pseudogene
1363501	substitution	T	G	Gx121	CDS C=>G SAA6159_01237 base 406 codon 136 transcription termination/antitermination factor NusG
1390715	substitution	G	A	Ax117	CDS G=>D SAA6159_01264 base 425 codon 142 putative zinc peptidase
1447192	substitution	A	T	Tx139	CDS H=>Q SAA6159_01300 base 9048 codon 3016 extracellular matrix binding protein
1465401	substitution	A	T	Tx118 Cx1	CDS synonymous SAA6159_01306 base 1203 codon 401 putative dynamin family protein, operon T=>A 1462253..1466603 base 1203
1465834	substitution	G	A	Ax114	operon C=>T 1462253..1466603 base 770, CDS T=>I SAA6159_01306 base 770 codon 257 putative dynamin family protein
1513284	insertion-before	-	TCAA	TCAAx36 TCAAAAATCATTTGTACTATCx1
1513288	deletion	T	-	-x31 Tx1
1513289	deletion	G	-	-x31 Ax1
1513290	deletion	A	-	-x31 Ax1
1517571	insertion-before	-	TC	TCx22	CDS AKVI=>*LEX*NE SAA6159_01356 before base 18 codon 6 of codons 3..6 Holin protein, operon -=>GA 1515808..1517587 before base 18
1517573	insertion-before	-	TC	TCx22	operon -=>GA 1515808..1517587 before base 16, CDS AKVI=>*LEX*NE SAA6159_01356 before base 16 before codon 6 of codons 3..6 Holin protein
1517580	substitution	G	C	Cx28	operon C=>G 1515808..1517587 base 8, CDS AKVI=>*LEX*NE SAA6159_01356 base 8 codon 3 of codons 3..6 Holin protein
1517582	insertion-before	-	AATTA	AATTAx29	operon -=>TAATT 1515808..1517587 before base 7, CDS AKVI=>*LEX*NE SAA6159_01356 before base 7 before codon 3 of codons 3..6 Holin protein
1517585	substitution	C	A	Ax29	CDS synonymous SAA6159_01356 base 3 codon 1 Holin protein, operon G=>T 1515808..1517587 base 3
1517586	substitution	A	T	Tx29 Ax1	CDS synonymous SAA6159_01356 base 2 codon 1 Holin protein, operon T=>A 1515808..1517587 base 2
1517590	substitution	G	C	Cx38
1517593	substitution	T	A	Ax40
1517594	substitution	G	T	Tx40
1517628	substitution	A	T	Tx72
1517643	substitution	A	C	Cx77
1517660	substitution	C	T	Tx85
1518561	substitution	G	A	Ax107 Gx1 Tx1	operon C=>T 1518056..1531083 base 12523, CDS synonymous SAA6159_01359 base 54 codon 18 conserved hypothetical protein
1519206	substitution	T	C	Cx145	operon A=>G 1518056..1531083 base 11878, CDS D=>G SAA6159_01360 base 875 codon 292 conserved hypothetical protein
1519482	substitution	C	T	Tx152	CDS R=>H SAA6159_01360 base 599 codon 200 conserved hypothetical protein, operon G=>A 1518056..1531083 base 11602
1519511	substitution	A	T	Tx152	CDS synonymous SAA6159_01360 base 570 codon 190 conserved hypothetical protein, operon T=>A 1518056..1531083 base 11573
1519586	substitution	C	T	Tx134	operon G=>A 1518056..1531083 base 11498, CDS synonymous SAA6159_01360 base 495 codon 165 conserved hypothetical protein
1519649	substitution	T	C	Cx125	CDS synonymous SAA6159_01360 base 432 codon 144 conserved hypothetical protein, operon A=>G 1518056..1531083 base 11435
1519655	substitution	C	T	Tx124	operon G=>A 1518056..1531083 base 11429, CDS synonymous SAA6159_01360 base 426 codon 142 conserved hypothetical protein
1519672	substitution	G	A	Ax122	operon C=>T 1518056..1531083 base 11412, CDS synonymous SAA6159_01360 base 409 codon 137 conserved hypothetical protein
1519685	substitution	G	T	Tx129	operon C=>A 1518056..1531083 base 11399, CDS synonymous SAA6159_01360 base 396 codon 132 conserved hypothetical protein
1519692	substitution	T	A	Ax136	operon A=>T 1518056..1531083 base 11392, CDS K=>M SAA6159_01360 base 389 codon 130 conserved hypothetical protein
1519736	substitution	T	G	Gx132	operon A=>C 1518056..1531083 base 11348, CDS synonymous SAA6159_01360 base 345 codon 115 conserved hypothetical protein
1519801	substitution	T	G	Gx115	operon A=>C 1518056..1531083 base 11283, CDS synonymous SAA6159_01360 base 280 codon 94 conserved hypothetical protein
1521429	substitution	A	G	Gx140	operon T=>C 1518056..1531083 base 9655, CDS synonymous SAA6159_01361 base 562 codon 188 phage protein
1522260	substitution	T	C	Cx114	operon A=>G 1518056..1531083 base 8824, CDS K=>E SAA6159_01362 base 37 codon 13 phage protein
1522965	substitution	A	G	Gx127	operon T=>C 1518056..1531083 base 8119, CDS synonymous SAA6159_01363 base 915 codon 305 conserved hypothetical protein
1522986	substitution	C	T	Tx111	operon G=>A 1518056..1531083 base 8098, CDS synonymous SAA6159_01363 base 894 codon 298 conserved hypothetical protein
1523022	substitution	A	G	Gx116	CDS synonymous SAA6159_01363 base 858 codon 286 conserved hypothetical protein, operon T=>C 1518056..1531083 base 8062
1523025	substitution	G	A	Ax121 -x1	CDS synonymous SAA6159_01363 base 855 codon 285 conserved hypothetical protein, operon C=>T 1518056..1531083 base 8059
1523028	substitution	C	T	Tx121 Cx1	CDS synonymous SAA6159_01363 base 852 codon 284 conserved hypothetical protein, operon G=>A 1518056..1531083 base 8056
1523034	substitution	T	G	Gx118 Tx4	CDS synonymous SAA6159_01363 base 846 codon 282 conserved hypothetical protein, operon A=>C 1518056..1531083 base 8050
1523169	substitution	A	G	Gx119	CDS synonymous SAA6159_01363 base 711 codon 237 conserved hypothetical protein, operon T=>C 1518056..1531083 base 7915
1523196	substitution	A	G	Gx116	CDS synonymous SAA6159_01363 base 684 codon 228 conserved hypothetical protein, operon T=>C 1518056..1531083 base 7888
1523205	substitution	T	C	Cx117	operon A=>G 1518056..1531083 base 7879, CDS synonymous SAA6159_01363 base 675 codon 225 conserved hypothetical protein
1523238	substitution	T	C	Cx132	CDS synonymous SAA6159_01363 base 642 codon 214 conserved hypothetical protein, operon A=>G 1518056..1531083 base 7846
1523250	substitution	T	A	Ax134	CDS synonymous SAA6159_01363 base 630 codon 210 conserved hypothetical protein, operon A=>T 1518056..1531083 base 7834
1523256	substitution	T	C	Cx128	CDS synonymous SAA6159_01363 base 624 codon 208 conserved hypothetical protein, operon A=>G 1518056..1531083 base 7828
1523280	substitution	T	C	Cx125	operon A=>G 1518056..1531083 base 7804, CDS synonymous SAA6159_01363 base 600 codon 200 conserved hypothetical protein
1523282	substitution	G	T	Tx128	CDS synonymous SAA6159_01363 base 598 codon 200 conserved hypothetical protein, operon C=>A 1518056..1531083 base 7802
1523283	substitution	A	T	Tx127	operon T=>A 1518056..1531083 base 7801, CDS synonymous SAA6159_01363 base 597 codon 199 conserved hypothetical protein
1523286	substitution	C	T	Tx127	operon G=>A 1518056..1531083 base 7798, CDS synonymous SAA6159_01363 base 594 codon 198 conserved hypothetical protein
1523292	substitution	C	T	Tx124	operon G=>A 1518056..1531083 base 7792, CDS synonymous SAA6159_01363 base 588 codon 196 conserved hypothetical protein
1523307	substitution	A	G	Gx112	CDS synonymous SAA6159_01363 base 573 codon 191 conserved hypothetical protein, operon T=>C 1518056..1531083 base 7777
1523601	substitution	T	A	Ax120	CDS synonymous SAA6159_01363 base 279 codon 93 conserved hypothetical protein, operon A=>T 1518056..1531083 base 7483
1525058	substitution	G	A	Ax144	CDS frame-shift SAA6159_01365 base 5870 codon 1957 of codons 70..2072 prophage L54a tail tape meausure protein, operon C=>T 1518056..1531083 base 6026
1525296	substitution	C	A	Ax161	CDS frame-shift SAA6159_01365 base 5632 codon 1878 of codons 70..2072 prophage L54a tail tape meausure protein, operon G=>T 1518056..1531083 base 5788
1525351	substitution	A	G	Gx179 Ax1	operon T=>C 1518056..1531083 base 5733, CDS frame-shift SAA6159_01365 base 5577 codon 1859 of codons 70..2072 prophage L54a tail tape meausure protein
1525525	substitution	T	C	Cx179	operon A=>G 1518056..1531083 base 5559, CDS frame-shift SAA6159_01365 base 5403 codon 1801 of codons 70..2072 prophage L54a tail tape meausure protein
1525631	substitution	G	A	Ax131	operon C=>T 1518056..1531083 base 5453, CDS frame-shift SAA6159_01365 base 5297 codon 1766 of codons 70..2072 prophage L54a tail tape meausure protein
1525669	substitution	A	G	Gx153 Tx1	operon T=>C 1518056..1531083 base 5415, CDS frame-shift SAA6159_01365 base 5259 codon 1753 of codons 70..2072 prophage L54a tail tape meausure protein
1525678	substitution	A	G	Gx163	CDS frame-shift SAA6159_01365 base 5250 codon 1750 of codons 70..2072 prophage L54a tail tape meausure protein, operon T=>C 1518056..1531083 base 5406
1525723	substitution	C	T	Tx166	CDS frame-shift SAA6159_01365 base 5205 codon 1735 of codons 70..2072 prophage L54a tail tape meausure protein, operon G=>A 1518056..1531083 base 5361
1525729	substitution	T	A	Ax155	CDS frame-shift SAA6159_01365 base 5199 codon 1733 of codons 70..2072 prophage L54a tail tape meausure protein, operon A=>T 1518056..1531083 base 5355
1525738	substitution	A	G	Gx142	operon T=>C 1518056..1531083 base 5346, CDS frame-shift SAA6159_01365 base 5190 codon 1730 of codons 70..2072 prophage L54a tail tape meausure protein
1525747	substitution	G	A	Ax130	operon C=>T 1518056..1531083 base 5337, CDS frame-shift SAA6159_01365 base 5181 codon 1727 of codons 70..2072 prophage L54a tail tape meausure protein
1525755	substitution	C	T	Tx118	CDS frame-shift SAA6159_01365 base 5173 codon 1725 of codons 70..2072 prophage L54a tail tape meausure protein, operon G=>A 1518056..1531083 base 5329
1525759	substitution	T	C	Cx115	operon A=>G 1518056..1531083 base 5325, CDS frame-shift SAA6159_01365 base 5169 codon 1723 of codons 70..2072 prophage L54a tail tape meausure protein
1525767	substitution	A	T	Tx103	operon T=>A 1518056..1531083 base 5317, CDS frame-shift SAA6159_01365 base 5161 codon 1721 of codons 70..2072 prophage L54a tail tape meausure protein
1525774	substitution	A	T	Tx96 Ax1	CDS frame-shift SAA6159_01365 base 5154 codon 1718 of codons 70..2072 prophage L54a tail tape meausure protein, operon T=>A 1518056..1531083 base 5310
1525775	substitution	C	T	Tx97	operon G=>A 1518056..1531083 base 5309, CDS frame-shift SAA6159_01365 base 5153 codon 1718 of codons 70..2072 prophage L54a tail tape meausure protein
1525776	substitution	C	G	Gx94 Ax1	operon G=>C 1518056..1531083 base 5308, CDS frame-shift SAA6159_01365 base 5152 codon 1718 of codons 70..2072 prophage L54a tail tape meausure protein
1525783	substitution	T	G	Gx85	CDS frame-shift SAA6159_01365 base 5145 codon 1715 of codons 70..2072 prophage L54a tail tape meausure protein, operon A=>C 1518056..1531083 base 5301
1525830	substitution	G	T	Tx125 Gx1	CDS frame-shift SAA6159_01365 base 5098 codon 1700 of codons 70..2072 prophage L54a tail tape meausure protein, operon C=>A 1518056..1531083 base 5254
1525831	substitution	T	C	Cx128	CDS frame-shift SAA6159_01365 base 5097 codon 1699 of codons 70..2072 prophage L54a tail tape meausure protein, operon A=>G 1518056..1531083 base 5253
1525837	substitution	T	C	Cx132	operon A=>G 1518056..1531083 base 5247, CDS frame-shift SAA6159_01365 base 5091 codon 1697 of codons 70..2072 prophage L54a tail tape meausure protein
1525846	substitution	G	A	Ax133	CDS frame-shift SAA6159_01365 base 5082 codon 1694 of codons 70..2072 prophage L54a tail tape meausure protein, operon C=>T 1518056..1531083 base 5238
1525854	substitution	A	G	Gx142	operon T=>C 1518056..1531083 base 5230, CDS frame-shift SAA6159_01365 base 5074 codon 1692 of codons 70..2072 prophage L54a tail tape meausure protein
1525855	substitution	T	G	Gx137	operon A=>C 1518056..1531083 base 5229, CDS frame-shift SAA6159_01365 base 5073 codon 1691 of codons 70..2072 prophage L54a tail tape meausure protein
1525888	substitution	G	A	Ax128	CDS frame-shift SAA6159_01365 base 5040 codon 1680 of codons 70..2072 prophage L54a tail tape meausure protein, operon C=>T 1518056..1531083 base 5196
1525945	substitution	T	C	Cx133	operon A=>G 1518056..1531083 base 5139, CDS frame-shift SAA6159_01365 base 4983 codon 1661 of codons 70..2072 prophage L54a tail tape meausure protein
1525957	substitution	T	A	Ax142	CDS frame-shift SAA6159_01365 base 4971 codon 1657 of codons 70..2072 prophage L54a tail tape meausure protein, operon A=>T 1518056..1531083 base 5127
1526044	substitution	G	A	Ax151	CDS frame-shift SAA6159_01365 base 4884 codon 1628 of codons 70..2072 prophage L54a tail tape meausure protein, operon C=>T 1518056..1531083 base 5040
1526110	substitution	T	G	Gx116	operon A=>C 1518056..1531083 base 4974, CDS frame-shift SAA6159_01365 base 4818 codon 1606 of codons 70..2072 prophage L54a tail tape meausure protein
1526149	substitution	C	A	Ax119 Cx1	operon G=>T 1518056..1531083 base 4935, CDS frame-shift SAA6159_01365 base 4779 codon 1593 of codons 70..2072 prophage L54a tail tape meausure protein
1526165	substitution	G	T	Tx135	operon C=>A 1518056..1531083 base 4919, CDS frame-shift SAA6159_01365 base 4763 codon 1588 of codons 70..2072 prophage L54a tail tape meausure protein
1526169	substitution	C	A	Ax128	CDS frame-shift SAA6159_01365 base 4759 codon 1587 of codons 70..2072 prophage L54a tail tape meausure protein, operon G=>T 1518056..1531083 base 4915
1526170	substitution	T	A	Ax127	CDS frame-shift SAA6159_01365 base 4758 codon 1586 of codons 70..2072 prophage L54a tail tape meausure protein, operon A=>T 1518056..1531083 base 4914
1526173	substitution	A	G	Gx128	CDS frame-shift SAA6159_01365 base 4755 codon 1585 of codons 70..2072 prophage L54a tail tape meausure protein, operon T=>C 1518056..1531083 base 4911
1526176	substitution	T	G	Gx130	operon A=>C 1518056..1531083 base 4908, CDS frame-shift SAA6159_01365 base 4752 codon 1584 of codons 70..2072 prophage L54a tail tape meausure protein
1526179	substitution	T	C	Cx133 Ax1	operon A=>G 1518056..1531083 base 4905, CDS frame-shift SAA6159_01365 base 4749 codon 1583 of codons 70..2072 prophage L54a tail tape meausure protein
1526194	substitution	T	A	Ax150 Tx1	CDS frame-shift SAA6159_01365 base 4734 codon 1578 of codons 70..2072 prophage L54a tail tape meausure protein, operon A=>T 1518056..1531083 base 4890
1526196	substitution	T	G	Gx151	CDS frame-shift SAA6159_01365 base 4732 codon 1578 of codons 70..2072 prophage L54a tail tape meausure protein, operon A=>C 1518056..1531083 base 4888
1526200	substitution	A	T	Tx145 -x2	CDS frame-shift SAA6159_01365 base 4728 codon 1576 of codons 70..2072 prophage L54a tail tape meausure protein, operon T=>A 1518056..1531083 base 4884
1526201	substitution	C	T	Tx149 -x2	CDS frame-shift SAA6159_01365 base 4727 codon 1576 of codons 70..2072 prophage L54a tail tape meausure protein, operon G=>A 1518056..1531083 base 4883
1526203	substitution	T	A	Ax149 Tx2 Gx1	operon A=>T 1518056..1531083 base 4881, CDS frame-shift SAA6159_01365 base 4725 codon 1575 of codons 70..2072 prophage L54a tail tape meausure protein
1526204	substitution	T	G	Gx150 Tx2	operon A=>C 1518056..1531083 base 4880, CDS frame-shift SAA6159_01365 base 4724 codon 1575 of codons 70..2072 prophage L54a tail tape meausure protein
1526208	substitution	G	C	Cx146	CDS frame-shift SAA6159_01365 base 4720 codon 1574 of codons 70..2072 prophage L54a tail tape meausure protein, operon C=>G 1518056..1531083 base 4876
1526212	substitution	G	T	Tx140	operon C=>A 1518056..1531083 base 4872, CDS frame-shift SAA6159_01365 base 4716 codon 1572 of codons 70..2072 prophage L54a tail tape meausure protein
1526215	substitution	T	C	Cx143	CDS frame-shift SAA6159_01365 base 4713 codon 1571 of codons 70..2072 prophage L54a tail tape meausure protein, operon A=>G 1518056..1531083 base 4869
1526217	substitution	G	T	Tx143	CDS frame-shift SAA6159_01365 base 4711 codon 1571 of codons 70..2072 prophage L54a tail tape meausure protein, operon C=>A 1518056..1531083 base 4867
1526221	substitution	A	T	Tx151 Gx1	CDS frame-shift SAA6159_01365 base 4707 codon 1569 of codons 70..2072 prophage L54a tail tape meausure protein, operon T=>A 1518056..1531083 base 4863
1526223	substitution	C	T	Tx153	operon G=>A 1518056..1531083 base 4861, CDS frame-shift SAA6159_01365 base 4705 codon 1569 of codons 70..2072 prophage L54a tail tape meausure protein
1526239	substitution	T	A	Ax140	CDS frame-shift SAA6159_01365 base 4689 codon 1563 of codons 70..2072 prophage L54a tail tape meausure protein, operon A=>T 1518056..1531083 base 4845
1526245	substitution	A	G	Gx144 Tx1	operon T=>C 1518056..1531083 base 4839, CDS frame-shift SAA6159_01365 base 4683 codon 1561 of codons 70..2072 prophage L54a tail tape meausure protein
1526248	substitution	C	T	Tx148 Gx1	CDS frame-shift SAA6159_01365 base 4680 codon 1560 of codons 70..2072 prophage L54a tail tape meausure protein, operon G=>A 1518056..1531083 base 4836
1526254	substitution	T	C	Cx148	CDS frame-shift SAA6159_01365 base 4674 codon 1558 of codons 70..2072 prophage L54a tail tape meausure protein, operon A=>G 1518056..1531083 base 4830
1526266	substitution	A	C	Cx143	CDS frame-shift SAA6159_01365 base 4662 codon 1554 of codons 70..2072 prophage L54a tail tape meausure protein, operon T=>G 1518056..1531083 base 4818
1526290	substitution	A	G	Gx126	CDS frame-shift SAA6159_01365 base 4638 codon 1546 of codons 70..2072 prophage L54a tail tape meausure protein, operon T=>C 1518056..1531083 base 4794
1526302	substitution	G	A	Ax127 Gx2 Cx1	CDS frame-shift SAA6159_01365 base 4626 codon 1542 of codons 70..2072 prophage L54a tail tape meausure protein, operon C=>T 1518056..1531083 base 4782
1526308	substitution	C	T	Tx128	CDS frame-shift SAA6159_01365 base 4620 codon 1540 of codons 70..2072 prophage L54a tail tape meausure protein, operon G=>A 1518056..1531083 base 4776
1526395	substitution	A	G	Gx94	operon T=>C 1518056..1531083 base 4689, CDS frame-shift SAA6159_01365 base 4533 codon 1511 of codons 70..2072 prophage L54a tail tape meausure protein
1526959	substitution	G	C	Cx142	operon C=>G 1518056..1531083 base 4125, CDS frame-shift SAA6159_01365 base 3969 codon 1323 of codons 70..2072 prophage L54a tail tape meausure protein
1526963	substitution	C	T	Tx141	CDS frame-shift SAA6159_01365 base 3965 codon 1322 of codons 70..2072 prophage L54a tail tape meausure protein, operon G=>A 1518056..1531083 base 4121
1527001	substitution	A	G	Gx151 Ax1	operon T=>C 1518056..1531083 base 4083, CDS frame-shift SAA6159_01365 base 3927 codon 1309 of codons 70..2072 prophage L54a tail tape meausure protein
1527046	substitution	T	A	Ax131	operon A=>T 1518056..1531083 base 4038, CDS frame-shift SAA6159_01365 base 3882 codon 1294 of codons 70..2072 prophage L54a tail tape meausure protein
1527115	substitution	G	A	Ax141	CDS frame-shift SAA6159_01365 base 3813 codon 1271 of codons 70..2072 prophage L54a tail tape meausure protein, operon C=>T 1518056..1531083 base 3969
1527169	substitution	C	T	Tx148	operon G=>A 1518056..1531083 base 3915, CDS frame-shift SAA6159_01365 base 3759 codon 1253 of codons 70..2072 prophage L54a tail tape meausure protein
1527181	substitution	G	A	Ax147 Tx1	CDS frame-shift SAA6159_01365 base 3747 codon 1249 of codons 70..2072 prophage L54a tail tape meausure protein, operon C=>T 1518056..1531083 base 3903
1527241	substitution	G	A	Ax124	CDS frame-shift SAA6159_01365 base 3687 codon 1229 of codons 70..2072 prophage L54a tail tape meausure protein, operon C=>T 1518056..1531083 base 3843
1527257	substitution	C	G	Gx136	operon G=>C 1518056..1531083 base 3827, CDS frame-shift SAA6159_01365 base 3671 codon 1224 of codons 70..2072 prophage L54a tail tape meausure protein
1527343	substitution	T	C	Cx135	CDS frame-shift SAA6159_01365 base 3585 codon 1195 of codons 70..2072 prophage L54a tail tape meausure protein, operon A=>G 1518056..1531083 base 3741
1527349	substitution	G	A	Ax126	CDS frame-shift SAA6159_01365 base 3579 codon 1193 of codons 70..2072 prophage L54a tail tape meausure protein, operon C=>T 1518056..1531083 base 3735
1527355	substitution	T	C	Cx131	CDS frame-shift SAA6159_01365 base 3573 codon 1191 of codons 70..2072 prophage L54a tail tape meausure protein, operon A=>G 1518056..1531083 base 3729
1527373	substitution	A	G	Gx137	operon T=>C 1518056..1531083 base 3711, CDS frame-shift SAA6159_01365 base 3555 codon 1185 of codons 70..2072 prophage L54a tail tape meausure protein
1527433	substitution	T	A	Ax133 Gx1	CDS frame-shift SAA6159_01365 base 3495 codon 1165 of codons 70..2072 prophage L54a tail tape meausure protein, operon A=>T 1518056..1531083 base 3651
1527451	substitution	T	C	Cx137 Tx1	operon A=>G 1518056..1531083 base 3633, CDS frame-shift SAA6159_01365 base 3477 codon 1159 of codons 70..2072 prophage L54a tail tape meausure protein
1527487	substitution	A	G	Gx145 Ax1	CDS frame-shift SAA6159_01365 base 3441 codon 1147 of codons 70..2072 prophage L54a tail tape meausure protein, operon T=>C 1518056..1531083 base 3597
1527517	substitution	T	C	Cx149 Tx1	CDS frame-shift SAA6159_01365 base 3411 codon 1137 of codons 70..2072 prophage L54a tail tape meausure protein, operon A=>G 1518056..1531083 base 3567
1527532	substitution	T	C	Cx153	operon A=>G 1518056..1531083 base 3552, CDS frame-shift SAA6159_01365 base 3396 codon 1132 of codons 70..2072 prophage L54a tail tape meausure protein
1527559	substitution	C	T	Tx145	operon G=>A 1518056..1531083 base 3525, CDS frame-shift SAA6159_01365 base 3369 codon 1123 of codons 70..2072 prophage L54a tail tape meausure protein
1527784	substitution	A	G	Gx129	CDS frame-shift SAA6159_01365 base 3144 codon 1048 of codons 70..2072 prophage L54a tail tape meausure protein, operon T=>C 1518056..1531083 base 3300
1527850	substitution	C	T	Tx103	CDS frame-shift SAA6159_01365 base 3078 codon 1026 of codons 70..2072 prophage L54a tail tape meausure protein, operon G=>A 1518056..1531083 base 3234
1527933	substitution	G	T	Tx115	operon C=>A 1518056..1531083 base 3151, CDS frame-shift SAA6159_01365 base 2995 codon 999 of codons 70..2072 prophage L54a tail tape meausure protein
1528618	substitution	A	G	Gx111	CDS frame-shift SAA6159_01365 base 2310 codon 770 of codons 70..2072 prophage L54a tail tape meausure protein, operon T=>C 1518056..1531083 base 2466
1530704	insertion-before	-	T	Tx126 -x7	operon -=>A 1518056..1531083 before base 381, CDS frame-shift SAA6159_01365 before base 209 codon 70 of codons 70..2072 prophage L54a tail tape meausure protein
1544877	substitution	A	G	Gx113
1550615	substitution	A	T	Tx119	CDS D=>E SAA6159_01398 base 78 codon 26 bacterophage DNA-directed DNA polymerase, operon T=>A 1546620..1550692 base 78
1550874	substitution	G	A	Ax129	CDS synonymous SAA6159_01399 base 444 codon 148 conserved hypothetical phage protein
1550877	substitution	A	G	Gx124 Cx1	CDS synonymous SAA6159_01399 base 441 codon 147 conserved hypothetical phage protein
1550898	substitution	G	A	Ax118	CDS synonymous SAA6159_01399 base 420 codon 140 conserved hypothetical phage protein
1551039	substitution	G	T	Tx157	CDS synonymous SAA6159_01399 base 279 codon 93 conserved hypothetical phage protein
1551215	substitution	A	C	Cx151	CDS S=>A SAA6159_01399 base 103 codon 35 conserved hypothetical phage protein
1551337	substitution	A	T	Tx119 -x1	operon T=>A 1551331..1553759 base 2423
1551442	substitution	A	G	Gx106	operon T=>C 1551331..1553759 base 2318, CDS synonymous SAA6159_01400 base 1068 codon 356 putative phage protein
1551616	substitution	A	C	Cx142	operon T=>G 1551331..1553759 base 2144, CDS synonymous SAA6159_01400 base 894 codon 298 putative phage protein
1551651	substitution	T	C	Cx160	operon A=>G 1551331..1553759 base 2109, CDS N=>D SAA6159_01400 base 859 codon 287 putative phage protein
1551654	substitution	G	A	Ax158	operon C=>T 1551331..1553759 base 2106, CDS synonymous SAA6159_01400 base 856 codon 286 putative phage protein
1551655	substitution	T	C	Cx157	operon A=>G 1551331..1553759 base 2105, CDS synonymous SAA6159_01400 base 855 codon 285 putative phage protein
1551661	substitution	T	A	Ax153 Cx1	operon A=>T 1551331..1553759 base 2099, CDS Q=>H SAA6159_01400 base 849 codon 283 putative phage protein
1551762	substitution	T	C	Cx140 Ax1	operon A=>G 1551331..1553759 base 1998, CDS N=>D SAA6159_01400 base 748 codon 250 putative phage protein
1551796	substitution	A	C	Cx155	CDS N=>K SAA6159_01400 base 714 codon 238 putative phage protein, operon T=>G 1551331..1553759 base 1964
1551838	substitution	T	A	Ax161	CDS synonymous SAA6159_01400 base 672 codon 224 putative phage protein, operon A=>T 1551331..1553759 base 1922
1551842	substitution	C	T	Tx158	operon G=>A 1551331..1553759 base 1918, CDS G=>E SAA6159_01400 base 668 codon 223 putative phage protein
1551885	substitution	C	T	Tx159	operon G=>A 1551331..1553759 base 1875, CDS A=>T SAA6159_01400 base 625 codon 209 putative phage protein
1551943	substitution	A	T	Tx145 Gx1	CDS synonymous SAA6159_01400 base 567 codon 189 putative phage protein, operon T=>A 1551331..1553759 base 1817
1551966	substitution	T	C	Cx145 Tx1	CDS I=>V SAA6159_01400 base 544 codon 182 putative phage protein, operon A=>G 1551331..1553759 base 1794
1552066	substitution	A	G	Gx130	CDS synonymous SAA6159_01400 base 444 codon 148 putative phage protein, operon T=>C 1551331..1553759 base 1694
1552123	substitution	T	A	Ax144	operon A=>T 1551331..1553759 base 1637, CDS synonymous SAA6159_01400 base 387 codon 129 putative phage protein
1552156	substitution	T	C	Cx140	operon A=>G 1551331..1553759 base 1604, CDS synonymous SAA6159_01400 base 354 codon 118 putative phage protein
1552186	substitution	A	G	Gx144	CDS N=>D SAA6159_01400 base 324 codon 108 putative phage protein, operon T=>C 1551331..1553759 base 1574
1552188	substitution	T	C	Cx144	CDS N=>D SAA6159_01400 base 322 codon 108 putative phage protein, operon A=>G 1551331..1553759 base 1572
1552192	substitution	C	T	Tx139	operon G=>A 1551331..1553759 base 1568, CDS synonymous SAA6159_01400 base 318 codon 106 putative phage protein
1552234	substitution	A	G	Gx135 Ax1	CDS synonymous SAA6159_01400 base 276 codon 92 putative phage protein, operon T=>C 1551331..1553759 base 1526
1552243	substitution	C	A	Ax135 Cx1	operon G=>T 1551331..1553759 base 1517, CDS synonymous SAA6159_01400 base 267 codon 89 putative phage protein
1552252	substitution	A	G	Gx137	CDS synonymous SAA6159_01400 base 258 codon 86 putative phage protein, operon T=>C 1551331..1553759 base 1508
1552258	substitution	T	C	Cx138 Tx1	CDS synonymous SAA6159_01400 base 252 codon 84 putative phage protein, operon A=>G 1551331..1553759 base 1502
1552264	substitution	G	A	Ax130 Gx1	CDS synonymous SAA6159_01400 base 246 codon 82 putative phage protein, operon C=>T 1551331..1553759 base 1496
1552281	substitution	T	G	Gx126	CDS synonymous SAA6159_01400 base 229 codon 77 putative phage protein, operon A=>C 1551331..1553759 base 1479
1552300	substitution	C	T	Tx142	operon G=>A 1551331..1553759 base 1460, CDS synonymous SAA6159_01400 base 210 codon 70 putative phage protein
1552339	substitution	G	A	Ax146	operon C=>T 1551331..1553759 base 1421, CDS synonymous SAA6159_01400 base 171 codon 57 putative phage protein
1552366	substitution	G	A	Ax149	CDS synonymous SAA6159_01400 base 144 codon 48 putative phage protein, operon C=>T 1551331..1553759 base 1394
1552384	substitution	G	A	Ax142	operon C=>T 1551331..1553759 base 1376, CDS synonymous SAA6159_01400 base 126 codon 42 putative phage protein
1552395	substitution	T	A	Ax135	operon A=>T 1551331..1553759 base 1365, CDS T=>S SAA6159_01400 base 115 codon 39 putative phage protein
1552438	substitution	G	A	Ax125	CDS synonymous SAA6159_01400 base 72 codon 24 putative phage protein, operon C=>T 1551331..1553759 base 1322
1552712	substitution	T	C	Cx124	operon A=>G 1551331..1553759 base 1048, CDS I=>V SAA6159_01401 base 157 codon 53 conserved hypothetical protein
1552734	substitution	T	A	Ax114	operon A=>T 1551331..1553759 base 1026, CDS E=>D SAA6159_01401 base 135 codon 45 conserved hypothetical protein
1552751	substitution	C	T	Tx123	CDS A=>T SAA6159_01401 base 118 codon 40 conserved hypothetical protein, operon G=>A 1551331..1553759 base 1009
1552788	substitution	T	A	Ax105	CDS synonymous SAA6159_01401 base 81 codon 27 conserved hypothetical protein, operon A=>T 1551331..1553759 base 972
1552803	substitution	G	A	Ax103	CDS synonymous SAA6159_01401 base 66 codon 22 conserved hypothetical protein, operon C=>T 1551331..1553759 base 957
1552808	substitution	A	G	Gx102	CDS synonymous SAA6159_01401 base 61 codon 21 conserved hypothetical protein, operon T=>C 1551331..1553759 base 952
1552821	substitution	G	C	Cx92	CDS N=>K SAA6159_01401 base 48 codon 16 conserved hypothetical protein, operon C=>G 1551331..1553759 base 939
1552852	substitution	T	C	Cx65	CDS D=>G SAA6159_01401 base 17 codon 6 conserved hypothetical protein, operon A=>G 1551331..1553759 base 908
1552876	substitution	A	C	Cx44	operon T=>G 1551331..1553759 base 884
1553808	substitution	T	C	Cx27
1553814	substitution	T	C	Cx45
1553834	substitution	A	T	Tx75
1553853	substitution	T	C	Cx91	CDS synonymous SAA6159_01405 base 161 codon 54 conserved hypothetical protein, operon A=>G 1553840..1554528 base 676
1553873	substitution	T	C	Cx97 Ax1	operon A=>G 1553840..1554528 base 656, CDS synonymous SAA6159_01405 base 141 codon 47 conserved hypothetical protein
1553876	substitution	G	A	Ax101	operon C=>T 1553840..1554528 base 653, CDS synonymous SAA6159_01405 base 138 codon 46 conserved hypothetical protein
1553880	substitution	T	A	Ax102	CDS Y=>F SAA6159_01405 base 134 codon 45 conserved hypothetical protein, operon A=>T 1553840..1554528 base 649
1553909	substitution	C	T	Tx83	CDS synonymous SAA6159_01405 base 105 codon 35 conserved hypothetical protein, operon G=>A 1553840..1554528 base 620
1553936	substitution	C	T	Tx75	CDS synonymous SAA6159_01405 base 78 codon 26 conserved hypothetical protein, operon G=>A 1553840..1554528 base 593
1553939	substitution	C	A	Ax75	operon G=>T 1553840..1554528 base 590, CDS L=>F SAA6159_01405 base 75 codon 25 conserved hypothetical protein
1553942	substitution	T	C	Cx78	CDS synonymous SAA6159_01405 base 72 codon 24 conserved hypothetical protein, operon A=>G 1553840..1554528 base 587
1553951	substitution	C	T	Tx87	CDS synonymous SAA6159_01405 base 63 codon 21 conserved hypothetical protein, operon G=>A 1553840..1554528 base 578
1553975	substitution	C	T	Tx101	operon G=>A 1553840..1554528 base 554, CDS synonymous SAA6159_01405 base 39 codon 13 conserved hypothetical protein, sig_peptide G=>A 1553975..1554013 base 39 signal peptide p=0.879
1553986	substitution	T	C	Cx106	CDS I=>V SAA6159_01405 base 28 codon 10 conserved hypothetical protein, sig_peptide A=>G 1553975..1554013 base 28 signal peptide p=0.879, operon A=>G 1553840..1554528 base 543
1553989	substitution	A	G	Gx108	CDS synonymous SAA6159_01405 base 25 codon 9 conserved hypothetical protein, operon T=>C 1553840..1554528 base 540, sig_peptide T=>C 1553975..1554013 base 25 signal peptide p=0.879
1554016	substitution	A	G	Gx116	operon T=>C 1553840..1554528 base 513
1554019	insertion-before	-	A	Ax122	operon -=>T 1553840..1554528 before base 511
1554064	substitution	C	T	Tx119	CDS synonymous SAA6159_01406 base 225 codon 75 putative DNA-binding protein, operon G=>A 1553840..1554528 base 465
1554084	substitution	G	A	Ax130	operon C=>T 1553840..1554528 base 445, CDS synonymous SAA6159_01406 base 205 codon 69 putative DNA-binding protein
1554085	substitution	A	T	Tx131	operon T=>A 1553840..1554528 base 444, CDS synonymous SAA6159_01406 base 204 codon 68 putative DNA-binding protein
1554088	substitution	G	T	Tx132	operon C=>A 1553840..1554528 base 441, CDS synonymous SAA6159_01406 base 201 codon 67 putative DNA-binding protein
1554091	substitution	T	C	Cx131	operon A=>G 1553840..1554528 base 438, CDS synonymous SAA6159_01406 base 198 codon 66 putative DNA-binding protein
1554096	substitution	G	C	Cx131	CDS P=>A SAA6159_01406 base 193 codon 65 putative DNA-binding protein, operon C=>G 1553840..1554528 base 433
1554138	substitution	T	C	Cx135	CDS K=>E SAA6159_01406 base 151 codon 51 putative DNA-binding protein, operon A=>G 1553840..1554528 base 391
1554139	substitution	G	A	Ax132	CDS synonymous SAA6159_01406 base 150 codon 50 putative DNA-binding protein, operon C=>T 1553840..1554528 base 390
1557789	substitution	C	G	Gx91	CDS S=>T SAA6159_01416 base 161 codon 54 conserved hypothetical protein
1557850	substitution	C	T	Tx87	CDS V=>I SAA6159_01416 base 100 codon 34 conserved hypothetical protein
1557981	substitution	C	T	Tx90
1558004	substitution	A	T	Tx102 Cx1
1558005	substitution	C	T	Tx104
1558015	substitution	G	A	Ax113
1558016	substitution	A	C	Cx112
1558036	substitution	A	C	Cx119 Ax2
1558037	substitution	T	A	Ax120
1558039	substitution	T	A	Ax116
1558044	substitution	T	C	Cx115
1558050	substitution	A	G	Gx117
1558059	substitution	T	C	Cx116
1558125	substitution	C	T	Tx96	CDS synonymous SAA6159_01417 base 51 codon 17 pathogenicity island protein; integrase
1558137	substitution	T	C	Cx114	CDS synonymous SAA6159_01417 base 63 codon 21 pathogenicity island protein; integrase
1558185	substitution	C	T	Tx106 Ax1	CDS synonymous SAA6159_01417 base 111 codon 37 pathogenicity island protein; integrase
1558197	substitution	A	G	Gx105	CDS synonymous SAA6159_01417 base 123 codon 41 pathogenicity island protein; integrase
1558203	substitution	T	G	Gx100	CDS synonymous SAA6159_01417 base 129 codon 43 pathogenicity island protein; integrase
1558212	substitution	A	G	Gx92	CDS synonymous SAA6159_01417 base 138 codon 46 pathogenicity island protein; integrase
1558224	substitution	T	A	Ax76	CDS synonymous SAA6159_01417 base 150 codon 50 pathogenicity island protein; integrase
1558233	substitution	A	T	Tx74	CDS E=>D SAA6159_01417 base 159 codon 53 pathogenicity island protein; integrase
1558236	substitution	A	G	Gx75	CDS synonymous SAA6159_01417 base 162 codon 54 pathogenicity island protein; integrase
1558249	substitution	C	T	Tx80 Gx1	CDS synonymous SAA6159_01417 base 175 codon 59 pathogenicity island protein; integrase
1558254	substitution	C	T	Tx82	CDS synonymous SAA6159_01417 base 180 codon 60 pathogenicity island protein; integrase
1558258	substitution	A	C	Cx84	CDS K=>Q SAA6159_01417 base 184 codon 62 pathogenicity island protein; integrase
1558263	substitution	G	A	Ax82 Tx1	CDS synonymous SAA6159_01417 base 189 codon 63 pathogenicity island protein; integrase
1558270	substitution	G	A	Ax81	CDS E=>I SAA6159_01417 base 196 codon 66 pathogenicity island protein; integrase
1558271	substitution	A	T	Tx81	CDS E=>I SAA6159_01417 base 197 codon 66 pathogenicity island protein; integrase
1558272	substitution	A	T	Tx82	CDS E=>I SAA6159_01417 base 198 codon 66 pathogenicity island protein; integrase
1558293	substitution	C	T	Tx78 Cx1	CDS synonymous SAA6159_01417 base 219 codon 73 pathogenicity island protein; integrase
1558294	substitution	G	A	Ax80	CDS A=>T SAA6159_01417 base 220 codon 74 pathogenicity island protein; integrase
1558296	substitution	G	A	Ax78 Gx2	CDS A=>T SAA6159_01417 base 222 codon 74 pathogenicity island protein; integrase
1558312	substitution	C	T	Tx71	CDS L=>F SAA6159_01417 base 238 codon 80 pathogenicity island protein; integrase
1558325	substitution	T	C	Cx58	CDS I=>T SAA6159_01417 base 251 codon 84 pathogenicity island protein; integrase
1558335	substitution	A	T	Tx49	CDS synonymous SAA6159_01417 base 261 codon 87 pathogenicity island protein; integrase
1558338	insertion-before	-	C	Cx47	CDS GSKL=>GFKV SAA6159_01417 before base 264 codon 88 of codons 88..91 pathogenicity island protein; integrase
1558340	substitution	C	T	Tx47	CDS GSKL=>GFKV SAA6159_01417 base 266 codon 89 of codons 88..91 pathogenicity island protein; integrase
1558345	deletion	T	-	-x40 Gx1	CDS GSKL=>GFKV SAA6159_01417 base 271 codon 91 of codons 88..91 pathogenicity island protein; integrase
1558347	substitution	G	A	Ax41	CDS GSKL=>GFKV SAA6159_01417 base 273 codon 91 of codons 88..91 pathogenicity island protein; integrase
1558350	substitution	T	G	Gx41	CDS synonymous SAA6159_01417 base 276 codon 92 pathogenicity island protein; integrase
1558353	substitution	T	G	Gx38	CDS synonymous SAA6159_01417 base 279 codon 93 pathogenicity island protein; integrase
1558357	substitution	A	G	Gx38	CDS N=>D SAA6159_01417 base 283 codon 95 pathogenicity island protein; integrase
1558363	substitution	A	T	Tx34	CDS I=>L SAA6159_01417 base 289 codon 97 pathogenicity island protein; integrase
1558365	substitution	A	G	Gx33	CDS I=>L SAA6159_01417 base 291 codon 97 pathogenicity island protein; integrase
1558370	substitution	T	C	Cx32	CDS I=>T SAA6159_01417 base 296 codon 99 pathogenicity island protein; integrase
1558377	substitution	T	C	Cx27	CDS synonymous SAA6159_01417 base 303 codon 101 pathogenicity island protein; integrase
1558379	substitution	G	A	Ax24	CDS R=>K SAA6159_01417 base 305 codon 102 pathogenicity island protein; integrase
1558423	substitution	C	A	Ax21	CDS L=>I SAA6159_01417 base 349 codon 117 pathogenicity island protein; integrase
1558425	substitution	A	T	Tx19	CDS L=>I SAA6159_01417 base 351 codon 117 pathogenicity island protein; integrase
1558434	substitution	A	G	Gx20	CDS synonymous SAA6159_01417 base 360 codon 120 pathogenicity island protein; integrase
1558437	substitution	T	C	Cx20	CDS synonymous SAA6159_01417 base 363 codon 121 pathogenicity island protein; integrase
1558443	substitution	G	A	Ax19	CDS synonymous SAA6159_01417 base 369 codon 123 pathogenicity island protein; integrase
1558445	substitution	T	C	Cx19	CDS I=>T SAA6159_01417 base 371 codon 124 pathogenicity island protein; integrase
1558455	substitution	T	C	Cx21	CDS synonymous SAA6159_01417 base 381 codon 127 pathogenicity island protein; integrase
1558456	substitution	A	G	Gx22	CDS K=>E SAA6159_01417 base 382 codon 128 pathogenicity island protein; integrase
1558465	substitution	G	A	Ax30	CDS D=>N SAA6159_01417 base 391 codon 131 pathogenicity island protein; integrase
1558467	substitution	T	C	Cx29	CDS D=>N SAA6159_01417 base 393 codon 131 pathogenicity island protein; integrase
1558470	substitution	C	A	Ax29	CDS synonymous SAA6159_01417 base 396 codon 132 pathogenicity island protein; integrase
1558477	substitution	C	G	Gx31	CDS Q=>E SAA6159_01417 base 403 codon 135 pathogenicity island protein; integrase
1558485	substitution	A	G	Gx32	CDS synonymous SAA6159_01417 base 411 codon 137 pathogenicity island protein; integrase
1558490	substitution	C	A	Ax31 Cx1	CDS T=>K SAA6159_01417 base 416 codon 139 pathogenicity island protein; integrase
1558491	substitution	C	G	Gx31	CDS T=>K SAA6159_01417 base 417 codon 139 pathogenicity island protein; integrase
1558500	substitution	C	T	Tx30	CDS synonymous SAA6159_01417 base 426 codon 142 pathogenicity island protein; integrase
1558504	substitution	G	C	Cx29	CDS D=>H SAA6159_01417 base 430 codon 144 pathogenicity island protein; integrase
1558514	substitution	G	A	Ax25	CDS G=>E SAA6159_01417 base 440 codon 147 pathogenicity island protein; integrase
1558527	substitution	T	C	Cx24	CDS synonymous SAA6159_01417 base 453 codon 151 pathogenicity island protein; integrase
1559103	substitution	C	T	Tx26	CDS synonymous SAA6159_01417 base 1029 codon 343 pathogenicity island protein; integrase
1559106	substitution	G	T	Tx30	CDS synonymous SAA6159_01417 base 1032 codon 344 pathogenicity island protein; integrase
1559113	substitution	T	C	Cx40	CDS F=>L SAA6159_01417 base 1039 codon 347 pathogenicity island protein; integrase
1559115	substitution	T	A	Ax40	CDS F=>L SAA6159_01417 base 1041 codon 347 pathogenicity island protein; integrase
1559118	substitution	A	G	Gx40	CDS synonymous SAA6159_01417 base 1044 codon 348 pathogenicity island protein; integrase
1559132	substitution	C	G	Gx41	CDS T=>S SAA6159_01417 base 1058 codon 353 pathogenicity island protein; integrase
1559139	substitution	A	G	Gx41	CDS synonymous SAA6159_01417 base 1065 codon 355 pathogenicity island protein; integrase
1559141	substitution	T	C	Cx41	CDS V=>A SAA6159_01417 base 1067 codon 356 pathogenicity island protein; integrase
1559142	substitution	A	G	Gx41	CDS V=>A SAA6159_01417 base 1068 codon 356 pathogenicity island protein; integrase
1559152	substitution	G	A	Ax41	CDS V=>I SAA6159_01417 base 1078 codon 360 pathogenicity island protein; integrase
1559154	substitution	T	A	Ax41	CDS V=>I SAA6159_01417 base 1080 codon 360 pathogenicity island protein; integrase
1559157	substitution	T	G	Gx41	CDS synonymous SAA6159_01417 base 1083 codon 361 pathogenicity island protein; integrase
1559178	substitution	G	A	Ax35	CDS synonymous SAA6159_01417 base 1104 codon 368 pathogenicity island protein; integrase
1559188	substitution	G	A	Ax24	CDS V=>T SAA6159_01417 base 1114 codon 372 pathogenicity island protein; integrase
1559189	substitution	T	C	Cx23	CDS V=>T SAA6159_01417 base 1115 codon 372 pathogenicity island protein; integrase
1559358	insertion-before	-	GTG	GTGx23	operon -=>CAC 1559311..1562212 before base 2856, CDS K=>XQ SAA6159_01418 before base 1994 codon 665 conserved hypothetical protein
1559360	substitution	C	T	Tx25	CDS R=>X SAA6159_01418 base 1991 codon 664 conserved hypothetical protein, operon G=>A 1559311..1562212 base 2853
1559363	substitution	G	A	Ax26	operon C=>T 1559311..1562212 base 2850, CDS S=>L SAA6159_01418 base 1988 codon 663 conserved hypothetical protein
1559377	substitution	A	G	Gx37	operon T=>C 1559311..1562212 base 2836, CDS synonymous SAA6159_01418 base 1974 codon 658 conserved hypothetical protein
1598763	substitution	C	A	Ax89	CDS R=>I SAA6159_01456 base 35 codon 12 arginine repressor, operon G=>T 1596638..1598797 base 35
1617837	substitution	G	A	Ax89	operon C=>T 1617490..1621632 base 3796, CDS Q=>* SAA6159_01480 base 289 codon 97 metallo-beta-lactamase superfamily protein
1620910	substitution	T	C	Cx101 Gx1	CDS N=>D SAA6159_01484 base 172 codon 58 peptidase; rhomboid family protein, operon A=>G 1617490..1621632 base 723
1713784	substitution	A	G	Gx96 Tx1	operon T=>C 1711677..1714065 base 282, CDS synonymous SAA6159_01576 base 282 codon 94 Spo0B-associated GTP-binding protein
1726549	substitution	A	G	Gx104	CDS I=>T SAA6159_01591 base 62 codon 21 putative ammonia monooxygenase
1732929	substitution	G	T	Tx89	CDS R=>S SAA6159_01597 base 31 codon 11 glutamyl-tRNA reductase, operon C=>A 1730764..1732959 base 31
1773219	substitution	A	C	Cx27
1783010	substitution	T	C	Cx94	CDS I=>V SAA6159_01638 base 709 codon 237 sulfite exporter TauE/SafE-like protein
1804043	substitution	G	A	Ax113 Cx1	CDS synonymous SAA6159_01654 base 486 codon 162 haptoglobin-binding surface anchored protein; HarA
1823447	substitution	C	T	Tx83	CDS A=>T SAA6159_01668 base 697 codon 233 M42 family glutamyl aminopeptidase
1884132	substitution	C	T	Tx124
1884135	substitution	A	G	Gx120
1885537	deletion	T	-	-x75 Tx3	CDS frame-shift SAA6159_01727 base 87 codon 29 of codons 29..148 conserved hypothetical protein, operon A=>- 1885168..1885877 base 341, repeat_region T=>- 1885441..1886453 base 97 tandem repeat: 2.3 units x 442 bp
1888067	substitution	G	T	Tx160	CDS G=>W SAA6159_01731 base 1030 codon 344 hyaluronate lyase precursor 2
1950615	deletion	A	-	-x58
1950616	substitution	A	T	Tx58
1950617	substitution	A	T	Tx58
1950618	substitution	A	C	Cx58
1950619	substitution	G	C	Cx58
1950794	deletion	G	-	-x70 Ax1
1950795	substitution	T	A	Ax71
1950796	substitution	C	A	Ax70 Cx1
1950798	substitution	T	A	Ax71
1950799	substitution	T	C	Cx71
1963107	substitution	G	T	Tx110	CDS L=>I SAA6159_01797 base 103 codon 35 Lipid A export ATP-binding/permease protein MsbA
1978457	substitution	A	T	Tx120 Ax1	CDS E=>D SAA6159_01814 base 1098 codon 366 putative membrane protein
1978458	substitution	C	G	Gx121 -x2	CDS L=>E SAA6159_01814 base 1099 codon 367 putative membrane protein
1978459	substitution	T	A	Ax121 -x3	CDS L=>E SAA6159_01814 base 1100 codon 367 putative membrane protein
1978460	substitution	C	A	Ax121 -x5	CDS L=>E SAA6159_01814 base 1101 codon 367 putative membrane protein
1978462	substitution	T	G	Gx126	CDS V=>G SAA6159_01814 base 1103 codon 368 putative membrane protein
2061994	substitution	C	T	Tx130	operon G=>A 2054225..2062133 base 140, CDS R=>H SAA6159_01900 base 143 codon 48 HNH endonuclease
2073534	substitution	T	C	Cx95 Ax1	CDS synonymous SAA6159_01925 base 153 codon 51 conserved hypothetical protein
2084904	substitution	A	G	Gx44	repeat_region A=>G 2084875..2085008 base 30 tandem repeat: 2.3 units x 58 bp
2084910	substitution	C	T	Tx33	repeat_region C=>T 2084875..2085008 base 36 tandem repeat: 2.3 units x 58 bp
2084911	substitution	T	C	Cx32	repeat_region T=>C 2084875..2085008 base 37 tandem repeat: 2.3 units x 58 bp
2084915	substitution	A	T	Tx29	repeat_region A=>T 2084875..2085008 base 41 tandem repeat: 2.3 units x 58 bp
2086496	insertion-before	-	TTTA	TTTAx79 -x6 TTAAx1
2086861	substitution	G	A	Ax160
2093373	substitution	T	A	Ax25
2093376	substitution	A	T	Tx22
2099213	substitution	C	A	Ax114	CDS G=>V SAA6159_01954 base 347 codon 116 sucrose-6-phosphate hydrolase, operon G=>T 2097107..2099559 base 347
2129079	insertion-before	-	TA	TAx70 -x5
2135708	substitution	A	C	Cx82	operon T=>G 2135408..2135949 base 242, CDS synonymous SAA6159_01983 base 75 codon 25 Toxin MazF
2137299	substitution	G	A	Ax123	operon C=>T 2137236..2140144 base 2846, CDS synonymous SAA6159_01986 base 309 codon 103 4'-phosphopantetheinyl transferase
2167728	substitution	C	T	Tx76
2174426	substitution	A	G	Gx128 Tx1	operon T=>C 2174003..2175117 base 692, CDS synonymous SAA6159_02023 base 318 codon 106 ATP synthase subunit alpha; AtpA_1
2195477	substitution	T	G	Gx120	CDS S=>A SAA6159_02044 base 769 codon 257 pantothenate kinase
2211167	substitution	G	T	Tx107
2212348	substitution	G	A	Ax104	CDS V=>M SAA6159_02061 base 985 codon 329 lytic regulatory protein
2247828	substitution	G	A	Ax107	CDS Q=>* SAA6159_02081 base 592 codon 198 hemolysin III channel protein, operon C=>T 2247724..2249625 base 1798
2295138	substitution	C	T	Tx82	CDS C=>Y SAA6159_02122 base 65 codon 22 conserved hypothetical protein
2299181	substitution	C	A	Ax108	operon G=>T 2296894..2300176 base 996, CDS V=>F SAA6159_02128 base 190 codon 64 cobalt transporter ATP-binding subunit
2309634	substitution	G	A	Ax112 Cx1	operon C=>T 2309501..2311466 base 1833, CDS T=>I SAA6159_02148 base 143 codon 48 30S ribosomal protein S17
2344872	substitution	C	T	Tx117
2361420	substitution	A	G	Gx99	CDS synonymous SAA6159_02205 base 934 codon 312 NAD/NADP octopine/nopaline dehydrogenase family protein
2390365	insertion-before	-	A	Ax90 -x2 AAx1
2406660	substitution	T	C	Cx97	CDS T=>A SAA6159_02246 base 595 codon 199 conserved hypothetical protein
2479758	substitution	A	T	Tx137	CDS I=>N SAA6159_02314 base 95 codon 32 amino acid ABC transporter; permease protein, operon T=>A 2478393..2480612 base 855
2487447	substitution	G	A	Ax97	CDS G=>D SAA6159_02320 base 416 codon 139 gamma-hemolysin component A precursor; HlgA
2500717	substitution	A	C	Cx139	CDS I=>M SAA6159_02333 base 249 codon 83 putative transcriptional activator
2561757	substitution	T	G	Gx131	CDS frame-shift SAA6159_02388 base 1435 codon 479 of codons 171..538 conserved hypothetical protein
2562681	deletion	A	-	-x71 Ax4	CDS frame-shift SAA6159_02388 base 511 codon 171 of codons 171..538 conserved hypothetical protein
2567440	substitution	T	G	Gx71
2567518	insertion-before	-	A	Ax52 -x2
2571188	substitution	A	T	Tx47 Ax1
2571202	substitution	G	T	Tx34
2571204	substitution	C	G	Gx30
2571213	substitution	T	A	Ax23
2571216	substitution	A	T	Tx21
2571631	substitution	G	A	Ax29	operon C=>T 2571291..2572471 base 841, repeat_region G=>A 2571561..2571643 base 71 tandem repeat: 2.0 units x 42 bp, CDS frame-shift SAA6159_02397 base 841 codon 281 of codons 278..759 fibronectin-binding protein FnbB; ; pseudogene
2571632	substitution	G	C	Cx29	CDS frame-shift SAA6159_02397 base 840 codon 280 of codons 278..759 fibronectin-binding protein FnbB; ; pseudogene, repeat_region G=>C 2571561..2571643 base 72 tandem repeat: 2.0 units x 42 bp, operon C=>G 2571291..2572471 base 840
2571633	substitution	T	C	Cx29	operon A=>G 2571291..2572471 base 839, repeat_region T=>C 2571561..2571643 base 73 tandem repeat: 2.0 units x 42 bp, CDS frame-shift SAA6159_02397 base 839 codon 280 of codons 278..759 fibronectin-binding protein FnbB; ; pseudogene
2571635	substitution	G	T	Tx31 -x1	CDS frame-shift SAA6159_02397 base 837 codon 279 of codons 278..759 fibronectin-binding protein FnbB; ; pseudogene, repeat_region G=>T 2571561..2571643 base 75 tandem repeat: 2.0 units x 42 bp, operon C=>A 2571291..2572471 base 837
2571641	insertion-before	-	GATCGATAAATAA	GATCGATAAATAAx34	operon -=>TTATTTATCGATC 2571291..2572471 before base 832, CDS frame-shift SAA6159_02397 before base 832 before codon 278 of codons 278..759 fibronectin-binding protein FnbB; ; pseudogene, repeat_region -=>GATCGATAAATAA 2571561..2571643 before base 81 tandem repeat: 2.0 units x 42 bp
2582929	substitution	T	C	Cx89
2658164	substitution	A	C	Cx140	CDS V=>G SAA6159_02473 base 200 codon 67 putative NmrA negative transcriptional regulator family protein, operon T=>G 2657136..2658681 base 518
2667019	substitution	T	C	Cx89
2683809	substitution	G	A	Ax113 Cx1
2715102	substitution	G	A	Ax114 Gx6	repeat_region G=>A 2714991..2715725 base 112 tandem repeat: 40.5 units x 18 bp, CDS synonymous SAA6159_02526 base 2445 codon 815 clumping factor B
2715114	substitution	A	G	Gx93 Ax7	repeat_region A=>G 2714991..2715725 base 124 tandem repeat: 40.5 units x 18 bp, CDS synonymous SAA6159_02526 base 2433 codon 811 clumping factor B
2752867	deletion	C	-	-x99 Cx12	CDS frame-shift SAA6159_02550 base 5459 codon 1820 of codons 1820..2151 serine-threonine rich protein
2752868	deletion	T	-	-x97 Tx10	CDS frame-shift SAA6159_02550 base 5458 codon 1820 of codons 1820..2151 serine-threonine rich protein
2796309	deletion	A	-	-x98 Ax2
2798673	substitution	T	C	Cx96	CDS I=>V SAA6159_02594 base 478 codon 160 putative membrane protein
2812674	substitution	C	T	Tx446
2813555	substitution	A	G	Gx340
2830441	substitution	T	G	Gx362 Ax1

## Sheet: SI Table 6
Supporting Information Table 6: Single nucleotide differences between JKD6159, TPS3104 and TPS3105 versus TPS3016
Position	Change type	Sa_JKD6159	Sa_TPS3106	Sa_TPS3105	Sa_TPS3104	Evidence Sa_TPS3106	Sa_TPS3105	Sa_TPS3104	ORF Function and Effect of Mutation
31641	substitution	C	T	C	C	Tx145 Ax1 Gx1	Cx89	Cx69 Tx1	CDS S=>L SAA6159_00023 base 1184 codon 395 putative LPXTG surface 5'-nucleotidase
33608	substitution	A	G	A	A	Gx72 Cx1	Ax73 Tx1	Ax68	CDS synonymous SAA6159_00024 base 465 codon 155 rRNA large subunit methyltransferase
33611	substitution	A	T	A	A	Tx71	Ax74	Ax66	CDS synonymous SAA6159_00024 base 468 codon 156 rRNA large subunit methyltransferase
35914	substitution	G	A	G	G	Ax188	Gx74	Gx52	CDS synonymous SAA6159_00027 base 648 codon 216 transposase for IS431mec
35933	substitution	T	C	T	T	Cx207	Tx78 Cx1	Tx59	CDS Y=>C SAA6159_00027 base 629 codon 210 transposase for IS431mec
35969	substitution	G	C	G	G	Cx183	Gx62	Gx43	CDS A=>G SAA6159_00027 base 593 codon 198 transposase for IS431mec
36007	substitution	T	C	T	T	Cx195	Tx90	Tx66	CDS synonymous SAA6159_00027 base 555 codon 185 transposase for IS431mec
36025	substitution	C	T	C	C	Tx224 Cx1	Cx100	Cx75	CDS synonymous SAA6159_00027 base 537 codon 179 transposase for IS431mec
36127	substitution	T	G	T	T	Gx250 Tx1	Tx72	Tx73	CDS synonymous SAA6159_00027 base 435 codon 145 transposase for IS431mec
36142	substitution	T	G	T	T	Gx255 Tx1	Tx92	Tx76 Cx1	CDS synonymous SAA6159_00027 base 420 codon 140 transposase for IS431mec
36162	substitution	G	A	G	G	Ax240 Gx1	Gx93 Tx1	Gx69	CDS Q=>* SAA6159_00027 base 400 codon 134 transposase for IS431mec
36217	substitution	C	T	C	C	Tx269 -x1	Cx78 Ax1	Cx71	CDS A=>V SAA6159_00027 base 345 codon 115 transposase for IS431mec
36218	substitution	G	A	G	G	Ax272 -x1	Gx78 Ax1	Gx70 Ax1	CDS A=>V SAA6159_00027 base 344 codon 115 transposase for IS431mec
36279	substitution	C	T	C	C	Tx289	Cx103	Cx70	CDS A=>T SAA6159_00027 base 283 codon 95 transposase for IS431mec
36302	substitution	C	T	C	C	Tx287 Cx1	Cx108	Cx79 Ax1	CDS S=>N SAA6159_00027 base 260 codon 87 transposase for IS431mec
36388	substitution	C	T	C	C	Tx288	Cx94 Gx1	Cx80	CDS synonymous SAA6159_00027 base 174 codon 58 transposase for IS431mec
36394	substitution	T	C	T	T	Cx285 Tx1	Tx98	Tx79	CDS synonymous SAA6159_00027 base 168 codon 56 transposase for IS431mec
36412	substitution	C	T	C	C	Tx281	Cx101 Ax1	Cx69 Tx1	CDS W=>* SAA6159_00027 base 150 codon 50 transposase for IS431mec
36418	substitution	G	C	G	G	Cx272	Gx98 Cx1	Gx73	CDS Y=>* SAA6159_00027 base 144 codon 48 transposase for IS431mec
36428	substitution	G	A	G	G	Ax268	Gx86	Gx77	CDS S=>L SAA6159_00027 base 134 codon 45 transposase for IS431mec
36469	substitution	T	C	T	T	Cx251	Tx88	Tx68 Gx1	CDS I=>M SAA6159_00027 base 93 codon 31 transposase for IS431mec
36489	substitution	T	C	T	T	Cx248 Tx1	Tx101 Cx1	Tx62 Gx1	CDS T=>A SAA6159_00027 base 73 codon 25 transposase for IS431mec
36578	substitution	T	G	T	T	Gx207	Tx89	Tx55
36583	substitution	A	T	A	A	Tx198	Ax86 Tx1	Ax58 Cx1
37589	substitution	C	A	C	C	Ax125	Cx82	Cx66 Gx1	repeat_region C=>A 37256..37647 base 334 tandem repeat: 3.3 units x 120 bp
37601	substitution	T	A	T	T	Ax124	Tx86	Tx72	repeat_region T=>A 37256..37647 base 346 tandem repeat: 3.3 units x 120 bp
40509	substitution	A	T	A	A	Tx90	Ax69	Ax55	CDS S=>R SAA6159_00031 base 675 codon 225 penicillin-binding protein 2 prime
41190	substitution	A	C	A	A	Cx87	Ax96	Ax66
41216	substitution	G	A	G	G	Ax81	Gx103	Gx59
42301	substitution	T	C	T	T	Cx23	Tx75	Tx69 Ax1	CDS synonymous SAA6159_00033 base 61 codon 21 type I site-specific deoxyribonuclease restriction subunit; pseudogene
42304	substitution	A	C	A	A	Cx23	Ax78	Ax70	CDS R=>X SAA6159_00033 base 64 codon 22 type I site-specific deoxyribonuclease restriction subunit; pseudogene
42306	substitution	A	T	A	A	Tx23	Ax80	Ax69	CDS R=>X SAA6159_00033 base 66 codon 22 type I site-specific deoxyribonuclease restriction subunit; pseudogene
42309	substitution	C	G	C	C	Gx23	Cx85	Cx65 Tx1 Gx1	CDS synonymous SAA6159_00033 base 69 codon 23 type I site-specific deoxyribonuclease restriction subunit; pseudogene
42315	substitution	A	T	A	A	Tx26	Ax88	Ax60	CDS synonymous SAA6159_00033 base 75 codon 25 type I site-specific deoxyribonuclease restriction subunit; pseudogene
42322	substitution	T	C	T	T	Cx27	Tx85	Tx53	CDS synonymous SAA6159_00033 base 82 codon 28 type I site-specific deoxyribonuclease restriction subunit; pseudogene
42336	substitution	T	G	T	T	Gx27	Tx98	Tx59	CDS synonymous SAA6159_00033 base 96 codon 32 type I site-specific deoxyribonuclease restriction subunit; pseudogene
42339	substitution	G	A	G	G	Ax26	Gx97	Gx59	CDS synonymous SAA6159_00033 base 99 codon 33 type I site-specific deoxyribonuclease restriction subunit; pseudogene
42342	substitution	T	A	T	T	Ax26	Tx92 Gx1	Tx58	CDS D=>E SAA6159_00033 base 102 codon 34 type I site-specific deoxyribonuclease restriction subunit; pseudogene
42349	substitution	A	G	A	A	Gx25	Ax92	Ax60	CDS S=>G SAA6159_00033 base 109 codon 37 type I site-specific deoxyribonuclease restriction subunit; pseudogene
42456	substitution	G	A	G	G	Ax19	Gx39	Gx45	CDS synonymous SAA6159_00033 base 216 codon 72 type I site-specific deoxyribonuclease restriction subunit; pseudogene
42459	substitution	A	G	A	A	Gx19	Ax38 Gx1	Ax47	CDS synonymous SAA6159_00033 base 219 codon 73 type I site-specific deoxyribonuclease restriction subunit; pseudogene
42462	substitution	A	G	A	A	Gx20	Ax42	Ax50	CDS synonymous SAA6159_00033 base 222 codon 74 type I site-specific deoxyribonuclease restriction subunit; pseudogene
44178	substitution	T	C	T	T	Cx38 Tx2	Tx87	Tx60	operon A=>G 44139..44983 base 806, CDS synonymous SAA6159_00035 base 480 codon 160 conserved hypothetical protein
44181	substitution	C	T	C	C	Tx42	Cx83	Cx59	operon G=>A 44139..44983 base 803, CDS synonymous SAA6159_00035 base 477 codon 159 conserved hypothetical protein
44187	substitution	G	A	G	G	Ax54	Gx82	Gx59	operon C=>T 44139..44983 base 797, CDS synonymous SAA6159_00035 base 471 codon 157 conserved hypothetical protein
44190	substitution	G	A	G	G	Ax60	Gx83	Gx65	operon C=>T 44139..44983 base 794, CDS synonymous SAA6159_00035 base 468 codon 156 conserved hypothetical protein
44193	substitution	T	C	T	T	Cx61 Gx2	Tx84	Tx63 Ax1	operon A=>G 44139..44983 base 791, CDS synonymous SAA6159_00035 base 465 codon 155 conserved hypothetical protein
44211	substitution	T	C	T	T	Cx76 Gx2	Tx89	Tx61	CDS synonymous SAA6159_00035 base 447 codon 149 conserved hypothetical protein, operon A=>G 44139..44983 base 773
44215	substitution	A	G	A	A	Gx78 Tx2	Ax92 Gx1	Ax59	CDS V=>A SAA6159_00035 base 443 codon 148 conserved hypothetical protein, operon T=>C 44139..44983 base 769
44217	substitution	T	C	T	T	Cx79 Tx3	Tx93	Tx62 Ax1	CDS synonymous SAA6159_00035 base 441 codon 147 conserved hypothetical protein, operon A=>G 44139..44983 base 767
44223	substitution	G	T	G	G	Tx89 Cx2	Gx96	Gx57	CDS synonymous SAA6159_00035 base 435 codon 145 conserved hypothetical protein, operon C=>A 44139..44983 base 761
44274	substitution	T	C	T	T	Cx81	Tx96	Tx57	operon A=>G 44139..44983 base 710, CDS synonymous SAA6159_00035 base 384 codon 128 conserved hypothetical protein
44277	substitution	G	A	G	G	Ax78	Gx97	Gx57	CDS synonymous SAA6159_00035 base 381 codon 127 conserved hypothetical protein, operon C=>T 44139..44983 base 707
44280	substitution	A	G	A	A	Gx82	Ax95	Ax59	operon T=>C 44139..44983 base 704, CDS synonymous SAA6159_00035 base 378 codon 126 conserved hypothetical protein
44283	substitution	G	T	G	G	Tx83	Gx98	Gx53	operon C=>A 44139..44983 base 701, CDS D=>E SAA6159_00035 base 375 codon 125 conserved hypothetical protein
44288	substitution	T	C	T	T	Cx90	Tx97	Tx57 Cx1	operon A=>G 44139..44983 base 696, CDS I=>V SAA6159_00035 base 370 codon 124 conserved hypothetical protein
44295	substitution	T	G	T	T	Gx98	Tx97	Tx60 Ax1	operon A=>C 44139..44983 base 689, CDS synonymous SAA6159_00035 base 363 codon 121 conserved hypothetical protein
44310	substitution	G	A	G	G	Ax107	Gx83	Gx54 Tx1 Cx1	CDS synonymous SAA6159_00035 base 348 codon 116 conserved hypothetical protein, operon C=>T 44139..44983 base 674
44319	substitution	A	G	A	A	Gx107	Ax77 Cx1	Ax51	CDS synonymous SAA6159_00035 base 339 codon 113 conserved hypothetical protein, operon T=>C 44139..44983 base 665
44322	substitution	A	T	A	A	Tx108	Ax80	Ax51 Gx1	CDS synonymous SAA6159_00035 base 336 codon 112 conserved hypothetical protein, operon T=>A 44139..44983 base 662
44324	substitution	G	A	G	G	Ax105	Gx82 Cx1	Gx53	CDS synonymous SAA6159_00035 base 334 codon 112 conserved hypothetical protein, operon C=>T 44139..44983 base 660
44346	substitution	A	T	A	A	Tx105 Cx1	Ax72 Tx2	Ax58	CDS synonymous SAA6159_00035 base 312 codon 104 conserved hypothetical protein, operon T=>A 44139..44983 base 638
44358	substitution	C	T	C	C	Tx108	Cx72 Tx1	Cx53	CDS synonymous SAA6159_00035 base 300 codon 100 conserved hypothetical protein, operon G=>A 44139..44983 base 626
44367	substitution	A	G	A	A	Gx102	Ax77	Ax54	CDS synonymous SAA6159_00035 base 291 codon 97 conserved hypothetical protein, operon T=>C 44139..44983 base 617
44370	substitution	A	T	A	A	Tx99	Ax79	Ax56	operon T=>A 44139..44983 base 614, CDS synonymous SAA6159_00035 base 288 codon 96 conserved hypothetical protein
44376	substitution	C	T	C	C	Tx97	Cx88	Cx51	CDS E=>K SAA6159_00035 base 282 codon 94 conserved hypothetical protein, operon G=>A 44139..44983 base 608
44378	substitution	C	T	C	C	Tx98	Cx87	Cx54	operon G=>A 44139..44983 base 606, CDS E=>K SAA6159_00035 base 280 codon 94 conserved hypothetical protein
44382	substitution	G	A	G	G	Ax93	Gx89	Gx55	CDS synonymous SAA6159_00035 base 276 codon 92 conserved hypothetical protein, operon C=>T 44139..44983 base 602
44385	substitution	T	A	T	T	Ax96	Tx85	Tx57 Gx1	CDS synonymous SAA6159_00035 base 273 codon 91 conserved hypothetical protein, operon A=>T 44139..44983 base 599
44388	substitution	A	T	A	A	Tx97	Ax88	Ax61	CDS N=>E SAA6159_00035 base 270 codon 90 conserved hypothetical protein, operon T=>A 44139..44983 base 596
44390	substitution	T	C	T	T	Cx97	Tx88 Ax1	Tx64 Gx1	CDS N=>E SAA6159_00035 base 268 codon 90 conserved hypothetical protein, operon A=>G 44139..44983 base 594
44394	substitution	G	A	G	G	Ax93 Cx1	Gx81 Ax1	Gx68	operon C=>T 44139..44983 base 590, CDS synonymous SAA6159_00035 base 264 codon 88 conserved hypothetical protein
44403	substitution	G	A	G	G	Ax91	Gx96 Tx1	Gx67 Tx1	operon C=>T 44139..44983 base 581, CDS synonymous SAA6159_00035 base 255 codon 85 conserved hypothetical protein
44409	substitution	T	C	T	T	Cx94	Tx95 Gx2 Cx1	Tx67	operon A=>G 44139..44983 base 575, CDS synonymous SAA6159_00035 base 249 codon 83 conserved hypothetical protein
44412	substitution	G	T	G	G	Tx93	Gx94 Ax1	Gx70	operon C=>A 44139..44983 base 572, CDS synonymous SAA6159_00035 base 246 codon 82 conserved hypothetical protein
44415	substitution	T	G	T	T	Gx102	Tx96 Gx1	Tx69 Cx1	operon A=>C 44139..44983 base 569, CDS synonymous SAA6159_00035 base 243 codon 81 conserved hypothetical protein
44419	substitution	C	T	C	C	Tx102 Gx1	Cx94 Ax1	Cx70	operon G=>A 44139..44983 base 565, CDS R=>K SAA6159_00035 base 239 codon 80 conserved hypothetical protein
44430	substitution	G	A	G	G	Ax110	Gx99	Gx70	operon C=>T 44139..44983 base 554, CDS synonymous SAA6159_00035 base 228 codon 76 conserved hypothetical protein
44454	substitution	A	G	A	A	Gx107	Ax103 Gx1	Ax69 Gx1	CDS synonymous SAA6159_00035 base 204 codon 68 conserved hypothetical protein, operon T=>C 44139..44983 base 530
44457	substitution	G	A	G	G	Ax107	Gx108	Gx64 Tx1 Ax1	CDS synonymous SAA6159_00035 base 201 codon 67 conserved hypothetical protein, operon C=>T 44139..44983 base 527
44461	substitution	C	T	C	C	Tx109	Cx104 Ax1	Cx67	operon G=>A 44139..44983 base 523, CDS R=>Q SAA6159_00035 base 197 codon 66 conserved hypothetical protein
44466	substitution	T	A	T	T	Ax112	Tx109 Cx1	Tx66	CDS synonymous SAA6159_00035 base 192 codon 64 conserved hypothetical protein, operon A=>T 44139..44983 base 518
44472	substitution	G	C	G	G	Cx122	Gx112 Cx1	Gx61	CDS synonymous SAA6159_00035 base 186 codon 62 conserved hypothetical protein, operon C=>G 44139..44983 base 512
44481	substitution	G	A	G	G	Ax127 Cx1	Gx106 Tx1	Gx49 Ax2	CDS synonymous SAA6159_00035 base 177 codon 59 conserved hypothetical protein, operon C=>T 44139..44983 base 503
44502	substitution	G	A	G	G	Ax119	Gx105	Gx61	CDS synonymous SAA6159_00035 base 156 codon 52 conserved hypothetical protein, operon C=>T 44139..44983 base 482
44520	substitution	A	G	A	A	Gx108	Ax85 Gx1	Ax58	CDS synonymous SAA6159_00035 base 138 codon 46 conserved hypothetical protein, operon T=>C 44139..44983 base 464
44523	substitution	G	A	G	G	Ax111	Gx82	Gx56	CDS synonymous SAA6159_00035 base 135 codon 45 conserved hypothetical protein, operon C=>T 44139..44983 base 461
44528	substitution	A	G	A	A	Gx107	Ax86	Ax58	operon T=>C 44139..44983 base 456, CDS synonymous SAA6159_00035 base 130 codon 44 conserved hypothetical protein
44535	substitution	A	G	A	A	Gx103 Cx1	Ax91	Ax62	CDS synonymous SAA6159_00035 base 123 codon 41 conserved hypothetical protein, operon T=>C 44139..44983 base 449
44541	substitution	C	G	C	C	Gx108	Cx92	Cx61 Ax1	operon G=>C 44139..44983 base 443, CDS synonymous SAA6159_00035 base 117 codon 39 conserved hypothetical protein
44544	substitution	T	G	T	T	Gx116	Tx92	Tx65 Gx1	CDS synonymous SAA6159_00035 base 114 codon 38 conserved hypothetical protein, operon A=>C 44139..44983 base 440
44547	substitution	C	T	C	C	Tx117	Cx95 Gx1	Cx70	CDS synonymous SAA6159_00035 base 111 codon 37 conserved hypothetical protein, operon G=>A 44139..44983 base 437
44550	substitution	T	C	T	T	Cx118 Ax1	Tx92	Tx70	operon A=>G 44139..44983 base 434, CDS synonymous SAA6159_00035 base 108 codon 36 conserved hypothetical protein
44553	substitution	G	A	G	G	Ax120	Gx95	Gx73	CDS synonymous SAA6159_00035 base 105 codon 35 conserved hypothetical protein, operon C=>T 44139..44983 base 431
44561	substitution	C	G	C	C	Gx116	Cx94	Cx78 Ax1	CDS A=>P SAA6159_00035 base 97 codon 33 conserved hypothetical protein, operon G=>C 44139..44983 base 423
44577	substitution	T	A	T	T	Ax122 Cx1	Tx87	Tx79	operon A=>T 44139..44983 base 407, CDS synonymous SAA6159_00035 base 81 codon 27 conserved hypothetical protein
44580	substitution	T	C	T	T	Cx119	Tx81 Cx1	Tx81	operon A=>G 44139..44983 base 404, CDS synonymous SAA6159_00035 base 78 codon 26 conserved hypothetical protein
44583	substitution	C	T	C	C	Tx116	Cx81 Tx1	Cx82	operon G=>A 44139..44983 base 401, CDS synonymous SAA6159_00035 base 75 codon 25 conserved hypothetical protein
44592	substitution	A	G	A	A	Gx127	Ax83	Ax82	operon T=>C 44139..44983 base 392, CDS synonymous SAA6159_00035 base 66 codon 22 conserved hypothetical protein
44601	substitution	C	T	C	C	Tx134	Cx89	Cx92	operon G=>A 44139..44983 base 383, CDS synonymous SAA6159_00035 base 57 codon 19 conserved hypothetical protein
44622	substitution	G	C	G	G	Cx131 Ax1	Gx68	Gx72	CDS synonymous SAA6159_00035 base 36 codon 12 conserved hypothetical protein, operon C=>G 44139..44983 base 362
44637	substitution	C	T	C	C	Tx127	Cx68	Cx56	operon G=>A 44139..44983 base 347, CDS synonymous SAA6159_00035 base 21 codon 7 conserved hypothetical protein
44641	substitution	C	T	C	C	Tx124	Cx63 Ax1	Cx49	CDS S=>N SAA6159_00035 base 17 codon 6 conserved hypothetical protein, operon G=>A 44139..44983 base 343
44661	substitution	C	T	C	C	Tx126	Cx72	Cx57	operon G=>A 44139..44983 base 323
44668	substitution	T	C	T	T	Cx125 Tx3	Tx82	Tx58	operon A=>G 44139..44983 base 316
44670	substitution	C	T	C	C	Tx125	Cx82	Cx56 Ax1 Gx1	operon G=>A 44139..44983 base 314
44714	substitution	C	T	C	C	Tx115	Cx111	Cx78	operon G=>A 44139..44983 base 270, CDS synonymous SAA6159_00036 base 270 codon 90 conserved hypothetical protein
44717	substitution	G	A	G	G	Ax117	Gx106 Ax1	Gx78	CDS synonymous SAA6159_00036 base 267 codon 89 conserved hypothetical protein, operon C=>T 44139..44983 base 267
44726	substitution	A	T	A	A	Tx114 Gx1	Ax111	Ax90 Cx1	CDS synonymous SAA6159_00036 base 258 codon 86 conserved hypothetical protein, operon T=>A 44139..44983 base 258
44729	substitution	A	G	A	A	Gx117	Ax106 Gx1	Ax97	CDS synonymous SAA6159_00036 base 255 codon 85 conserved hypothetical protein, operon T=>C 44139..44983 base 255
44769	substitution	T	A	T	T	Ax114 Tx1 Gx1	Tx77	Tx62	CDS E=>V SAA6159_00036 base 215 codon 72 conserved hypothetical protein, operon A=>T 44139..44983 base 215
44803	substitution	T	C	T	T	Cx122	Tx81	Tx71	CDS T=>A SAA6159_00036 base 181 codon 61 conserved hypothetical protein, operon A=>G 44139..44983 base 181
44840	substitution	C	A	C	C	Ax114	Cx83	Cx66	CDS E=>D SAA6159_00036 base 144 codon 48 conserved hypothetical protein, operon G=>T 44139..44983 base 144
44854	substitution	A	G	A	A	Gx110	Ax85	Ax67	CDS synonymous SAA6159_00036 base 130 codon 44 conserved hypothetical protein, operon T=>C 44139..44983 base 130
44883	substitution	G	A	G	G	Ax85	Gx80 Tx1	Gx76 Tx1	operon C=>T 44139..44983 base 101, CDS P=>L SAA6159_00036 base 101 codon 34 conserved hypothetical protein
44885	substitution	C	T	C	C	Tx85	Cx77	Cx75	operon G=>A 44139..44983 base 99, CDS synonymous SAA6159_00036 base 99 codon 33 conserved hypothetical protein
44888	substitution	G	A	G	G	Ax78	Gx80	Gx72	operon C=>T 44139..44983 base 96, CDS synonymous SAA6159_00036 base 96 codon 32 conserved hypothetical protein
44895	substitution	T	C	T	T	Cx62 Tx1	Tx80 Ax1 Cx1	Tx71 Ax1	operon A=>G 44139..44983 base 89, CDS K=>R SAA6159_00036 base 89 codon 30 conserved hypothetical protein
44896	substitution	T	G	T	T	Gx63 Cx1	Tx80 Gx2	Tx73	CDS K=>R SAA6159_00036 base 88 codon 30 conserved hypothetical protein, operon A=>C 44139..44983 base 88
44897	substitution	T	A	T	T	Ax64 Tx1	Tx84	Tx74	operon A=>T 44139..44983 base 87, CDS K=>D SAA6159_00036 base 87 codon 29 conserved hypothetical protein
44899	substitution	T	C	T	T	Cx65	Tx82	Tx73 Gx1	CDS K=>D SAA6159_00036 base 85 codon 29 conserved hypothetical protein, operon A=>G 44139..44983 base 85
44902	substitution	C	T	C	C	Tx67	Cx83	Cx72	CDS E=>K SAA6159_00036 base 82 codon 28 conserved hypothetical protein, operon G=>A 44139..44983 base 82
44911	substitution	G	T	G	G	Tx63	Gx88	Gx65	operon C=>A 44139..44983 base 73, CDS H=>N SAA6159_00036 base 73 codon 25 conserved hypothetical protein
44936	substitution	T	A	T	T	Ax64	Tx80 Ax1 Cx1	Tx55	CDS P=>S SAA6159_00036 base 48 codon 16 conserved hypothetical protein, operon A=>T 44139..44983 base 48
44938	substitution	G	A	G	G	Ax62	Gx80	Gx59	CDS P=>S SAA6159_00036 base 46 codon 16 conserved hypothetical protein, operon C=>T 44139..44983 base 46
44939	substitution	A	T	A	A	Tx62	Ax80 Cx1	Ax61	CDS I=>L SAA6159_00036 base 45 codon 15 conserved hypothetical protein, operon T=>A 44139..44983 base 45
44941	substitution	T	A	T	T	Ax62	Tx83	Tx62	operon A=>T 44139..44983 base 43, CDS I=>L SAA6159_00036 base 43 codon 15 conserved hypothetical protein
44943	substitution	C	T	C	C	Tx61	Cx83	Cx63	CDS S=>H SAA6159_00036 base 41 codon 14 conserved hypothetical protein, operon G=>A 44139..44983 base 41
44944	substitution	T	G	T	T	Gx59	Tx86	Tx61	operon A=>C 44139..44983 base 40, CDS S=>H SAA6159_00036 base 40 codon 14 conserved hypothetical protein
44949	substitution	T	C	T	T	Cx62	Tx87	Tx64 Cx1	CDS N=>S SAA6159_00036 base 35 codon 12 conserved hypothetical protein, operon A=>G 44139..44983 base 35
44953	substitution	T	C	T	T	Cx63	Tx86 Gx1	Tx63	CDS I=>V SAA6159_00036 base 31 codon 11 conserved hypothetical protein, operon A=>G 44139..44983 base 31
44954	substitution	T	A	T	T	Ax63	Tx88	Tx63	operon A=>T 44139..44983 base 30, CDS synonymous SAA6159_00036 base 30 codon 10 conserved hypothetical protein
44963	substitution	G	A	G	G	Ax73	Gx87	Gx59	operon C=>T 44139..44983 base 21, CDS synonymous SAA6159_00036 base 21 codon 7 conserved hypothetical protein
44984	substitution	G	A	G	G	Ax84	Gx85	Gx65
44990	substitution	T	C	T	T	Cx82 Ax1	Tx85 Cx1	Tx62
44997	substitution	C	A	C	C	Ax72 Cx3	Cx79 Ax1	Cx60
45000	substitution	C	T	C	C	Tx72	Cx81	Cx64
45003	substitution	C	T	C	C	Tx71	Cx88	Cx64
45015	substitution	G	A	G	G	Ax61	Gx84	Gx60
45018	substitution	G	C	G	G	Cx58	Gx86	Gx62
45021	substitution	G	A	G	G	Ax55	Gx87	Gx65 Ax1
45026	substitution	T	C	T	T	Cx52	Tx82 Cx1	Tx67
45030	substitution	G	A	G	G	Ax53	Gx84	Gx61
45045	substitution	G	A	G	G	Ax42	Gx75 Tx2	Gx65
45050	substitution	A	G	A	A	Gx33	Ax82	Ax66
45057	substitution	A	G	A	A	Gx27	Ax82	Ax66 Tx2
45060	substitution	T	C	T	T	Cx24	Tx89	Tx67
45061	substitution	A	T	A	A	Tx24	Ax90	Ax69
57833	deletion	C	-	C	C	-x31	Cx84	Cx82
57834	deletion	C	-	C	C	-x31	Cx84	Cx81 Ax1
57835	deletion	G	-	G	G	-x31	Gx82	Gx82
57836	deletion	C	-	C	C	-x31	Cx83 Tx1	Cx81 Ax1
57843	substitution	A	C	A	A	Cx34	Ax87	Ax78
57851	substitution	A	G	A	A	Gx49	Ax87	Ax74
57853	substitution	C	G	C	C	Gx50	Cx88	Cx72
81810	deletion	A	-	A	A	-x86 Ax3	Ax75	Ax57 Tx1	CDS frame-shift SAA6159_00073 base 150 codon 50 of codons 50..287 transcriptional regulator; LysR family
92551	substitution	G	T	G	G	Tx170	Gx81 Tx1 Cx1	Gx66	CDS *=>Y SAA6159_00084 base 813 codon 271 bifunctional AraC family transcriptional regulator/xylan 1;4-beta-xylosidase; pseudogene
106850	substitution	A	G	A	A	Gx155	Ax86 Cx1	Ax70	CDS synonymous SAA6159_00094 base 682 codon 228 immunoglobulin G binding protein A, repeat_region A=>G 106612..107405 base 239 tandem repeat: 4.5 units x 174 bp
133062	substitution	C	A	C	C	Ax98	Cx91	Cx63
152482	substitution	G	A	G	G	Ax130	Gx82	Gx59	CDS G=>D SAA6159_00134 base 233 codon 78 capsular polysaccharide biosynthesis protein Cap5B
177199	substitution	T	C	T	T	Cx146	Tx85	Tx74	CDS synonymous SAA6159_00158 base 777 codon 259 short chain acyl-CoA dehydrogenase
250449	substitution	G	A	G	G	Ax140	Gx76	Gx58	CDS A=>V SAA6159_00208 base 797 codon 266 long-chain-fatty-acid--CoA ligase
250713	substitution	T	C	T	T	Cx146	Tx80	Tx74	CDS N=>S SAA6159_00208 base 533 codon 178 long-chain-fatty-acid--CoA ligase
320607	substitution	C	T	C	C	Tx151 Ax1	Cx99	Cx67	CDS P=>S SAA6159_00268 base 3109 codon 1037 DNA segregation ATPase and related proteins
330451	substitution	C	T	C	C	Tx126	Cx62 Tx1	Cx44	CDS G=>S SAA6159_00280 base 211 codon 71 formate/nitrite transporter family protein
360527	substitution	G	A	G	G	Ax122	Gx64	Gx54 Tx1	CDS P=>S SAA6159_00307 base 1057 codon 353 transcriptional antiterminator; BglG family, operon C=>T 357521..361583 base 1057
396958	substitution	G	T	G	G	Tx91	Gx83	Gx60	CDS A=>S SAA6159_00344 base 181 codon 61 putative staphylococcal enterotoxin
407714	substitution	A	G	A	A	Gx123	Ax77 Tx1	Ax54	CDS V=>A SAA6159_00358 base 1091 codon 364 sodium/dicarboxylare symporter
454135	substitution	T	C	T	T	Cx110	Tx76	Tx42
470078	substitution	A	G	A	A	Gx124 Tx1	Ax76	Ax73	CDS synonymous SAA6159_00416 base 126 codon 42 NADH pyrophosphatase
507635	substitution	A	G	A	A	Gx125	Ax73	Ax52	CDS synonymous SAA6159_00446 base 96 codon 32 4-diphosphocytidyl-2-C-methyl-D-erythritol kinase
509670	substitution	T	G	T	T	Gx87 Tx9	Tx88 -x1 Gx1	Tx53
530108	substitution	A	T	A	A	Tx135	Ax94 Cx1	Ax72	CDS E=>D SAA6159_00467 base 90 codon 30 putative 2-amino-4-hydroxy-6-hydroxymethyldihydropteridine pyrophosphokinase
552201	substitution	G	A	G	G	Ax95	Gx78	Gx73
562997	substitution	C	T	C	C	Tx128	Cx72	Cx49	CDS synonymous SAA6159_00494 base 429 codon 143 methyltransferase small domain protein
616117	substitution	A	G	A	A	Gx109	Ax84	Ax65 Cx1	CDS V=>A SAA6159_00533 base 347 codon 116 phosphomethylpyrimidine kinase
621490	substitution	T	A	T	T	Ax81 Tx1	Tx102	Tx59 Gx1
636382	insertion-before	-	AT	-	-	ATx145	0	0	CDS frame-shift SAA6159_00556 before base 537 codon 179 of codons 179..311 oxidoreductase; aldo/keto reductase family; pseudogene
731721	substitution	G	A	G	G	Ax137	Gx86	Gx58	CDS G=>E SAA6159_00654 base 875 codon 292 fructose 1-phosphate kinase
744752	substitution	C	T	C	C	Tx83	Cx73	Cx53 Gx1	operon G=>A 742955..744773 base 22, CDS E=>K SAA6159_00667 base 22 codon 8 queuosine biosynthesis protein QueC
788841	substitution	G	T	G	G	Tx112	Gx71	Gx64 Cx1	CDS K=>N SAA6159_00706 base 498 codon 166 putative amidophosphoribosyltransferase; ComFC
790635	substitution	T	A	T	T	Ax138	Tx90 Gx1	Tx74	CDS L=>I SAA6159_00708 base 571 codon 191 Sec family Type I general secretory pathway preprotein translocase subunit SecA
847683	substitution	G	T	G	G	Tx115	Gx81	Gx56	CDS Q=>K SAA6159_00757 base 304 codon 102 putative LysE type translocator protein
857370	substitution	A	T	A	A	Tx99	Ax69	Ax55	CDS synonymous SAA6159_00770 base 621 codon 207 ABC superfamily ATP binding cassette transporter; binding protein
872505	substitution	A	G	A	A	Gx118	Ax78	Ax68	CDS synonymous SAA6159_00784 base 768 codon 256 Lipoyl synthase; LipA
924154	substitution	A	G	A	A	Gx104	Ax77	Ax61
995658	substitution	C	A	C	C	Ax99	Cx85	Cx51
1003399	substitution	C	T	C	C	Tx83	Cx71 Ax1 Tx1	Cx50
1016926	substitution	C	T	C	C	Tx133	Cx73	Cx53	CDS E=>K SAA6159_00916 base 1333 codon 445 Cytochrome aa3 quinol oxidase; subunit I, operon G=>A 1015376..1019358 base 2433
1055397	substitution	G	A	G	G	Ax141 Tx1	Gx83	Gx69	CDS synonymous SAA6159_00951 base 312 codon 104 dihydrolipoyllysine-residue acetyltransferase component of pyruvatedehydrogenase complex
1092210	substitution	G	A	G	G	Ax106	Gx83	Gx58	CDS G=>D SAA6159_00987 base 341 codon 114 iron compound ABC transporter
1119480	substitution	A	T	A	A	Tx86	Ax88 Cx1	Ax38	CDS L=>M SAA6159_02614 base 31 codon 11 Conserved hypothetical protein
1122577	deletion	G	-	G	G	-x65 Gx4	Gx81 Tx1	Gx50 -x1 Ax1
1216253	deletion	A	-	A	A	-x89 Ax1	Ax77	Ax68	CDS frame-shift SAA6159_01102 base 504 codon 168 of codons 168..373 C51 family D-Ala-D-Gly carboxypeptidase
1244157	substitution	G	T	G	G	Tx125	Gx79	Gx56	CDS synonymous SAA6159_01124 base 1227 codon 409 translation initiation factor IF-2
1257763	substitution	G	T	G	G	Tx128 Cx1	Gx102	Gx61	CDS A=>S SAA6159_01134 base 517 codon 173 zinc-dependent peptidase; M16 family
1273743	substitution	C	T	C	C	Tx105 Ax1	Cx81	Cx74	CDS P=>S SAA6159_01150 base 403 codon 135 DNA mismatch repair protein MutS
1292851	deletion	C	-	C	C	-x102	Cx90	Cx63
1314983	substitution	A	G	A	A	Gx125	Ax82	Ax61 Tx1	CDS I=>V SAA6159_01197 base 25 codon 9 homoserine kinase
1353815	substitution	C	T	C	C	Tx114 Cx1	Cx69	Cx45	CDS A=>V SAA6159_01227 base 59 codon 20 cell envelope-related function transcriptional attenuator; LytR/CpsA family
1390715	substitution	G	A	G	G	Ax117	Gx47	Gx45	CDS G=>D SAA6159_01264 base 425 codon 142 putative zinc peptidase
1447192	substitution	A	T	A	A	Tx139	Ax77 Cx1	Ax58 Gx1	CDS H=>Q SAA6159_01300 base 9048 codon 3016 extracellular matrix binding protein
1598763	substitution	C	A	C	C	Ax89	Cx70 Tx1	Cx58	CDS R=>I SAA6159_01456 base 35 codon 12 arginine repressor, operon G=>T 1596638..1598797 base 35
1617837	substitution	G	A	G	G	Ax89	Gx85 Ax2	Gx54 Ax1	operon C=>T 1617490..1621632 base 3796, CDS Q=>* SAA6159_01480 base 289 codon 97 metallo-beta-lactamase superfamily protein
1620910	substitution	T	C	T	T	Cx101 Gx1	Tx88 Cx1	Tx55	CDS N=>D SAA6159_01484 base 172 codon 58 peptidase; rhomboid family protein, operon A=>G 1617490..1621632 base 723
1713784	substitution	A	G	A	A	Gx96 Tx1	Ax95	Ax53 Gx1	operon T=>C 1711677..1714065 base 282, CDS synonymous SAA6159_01576 base 282 codon 94 Spo0B-associated GTP-binding protein
1726549	substitution	A	G	A	A	Gx104	Ax83 Tx1	Ax53	CDS I=>T SAA6159_01591 base 62 codon 21 putative ammonia monooxygenase
1732929	substitution	G	T	G	G	Tx89	Gx81	Gx56	CDS R=>S SAA6159_01597 base 31 codon 11 glutamyl-tRNA reductase, operon C=>A 1730764..1732959 base 31
1773219	substitution	A	C	A	A	Cx27	Ax59 Gx1	Ax45
1783010	substitution	T	C	T	T	Cx94	Tx77	Tx38	CDS I=>V SAA6159_01638 base 709 codon 237 sulfite exporter TauE/SafE-like protein
1823447	substitution	C	T	C	C	Tx83	Cx57	Cx35	CDS A=>T SAA6159_01668 base 697 codon 233 M42 family glutamyl aminopeptidase
1885537	deletion	T	-	T	T	-x75 Tx3	Tx85 Gx1	Tx57	CDS frame-shift SAA6159_01727 base 87 codon 29 of codons 29..148 conserved hypothetical protein, operon A=>- 1885168..1885877 base 341, repeat_region T=>- 1885441..1886453 base 97 tandem repeat: 2.3 units x 442 bp
1888067	substitution	G	T	G	G	Tx160	Gx96	Gx71	CDS G=>W SAA6159_01731 base 1030 codon 344 hyaluronate lyase precursor 2
1963107	substitution	G	T	G	G	Tx110	Gx89	Gx67	CDS L=>I SAA6159_01797 base 103 codon 35 Lipid A export ATP-binding/permease protein MsbA
2061994	substitution	C	T	C	C	Tx130	Cx96	Cx55	operon G=>A 2054225..2062133 base 140, CDS R=>H SAA6159_01900 base 143 codon 48 HNH endonuclease
2084904	substitution	A	G	A	A	Gx44	Ax51	Ax45 Gx1	repeat_region A=>G 2084875..2085008 base 30 tandem repeat: 2.3 units x 58 bp
2084910	substitution	C	T	C	C	Tx33	Cx49	Cx46	repeat_region C=>T 2084875..2085008 base 36 tandem repeat: 2.3 units x 58 bp
2084911	substitution	T	C	T	T	Cx32	Tx48 Ax1	Tx45 Ax1	repeat_region T=>C 2084875..2085008 base 37 tandem repeat: 2.3 units x 58 bp
2084915	substitution	A	T	A	A	Tx29	Ax55	Ax45	repeat_region A=>T 2084875..2085008 base 41 tandem repeat: 2.3 units x 58 bp
2086861	substitution	G	A	G	G	Ax160	Gx66	Gx53
2093373	substitution	T	A	T	T	Ax25	Tx88	Tx64 Cx1 Ax1
2093376	substitution	A	T	A	A	Tx22	Ax88	Ax65
2099213	substitution	C	A	C	C	Ax114	Cx83 Tx1	Cx52	CDS G=>V SAA6159_01954 base 347 codon 116 sucrose-6-phosphate hydrolase, operon G=>T 2097107..2099559 base 347
2129079	insertion-before	-	TA	-	-	TAx70 -x5	0	0
2135708	substitution	A	C	A	A	Cx82	Ax67	Ax60 Tx1	operon T=>G 2135408..2135949 base 242, CDS synonymous SAA6159_01983 base 75 codon 25 Toxin MazF
2137299	substitution	G	A	G	G	Ax123	Gx86 Ax1	Gx47	operon C=>T 2137236..2140144 base 2846, CDS synonymous SAA6159_01986 base 309 codon 103 4'-phosphopantetheinyl transferase
2167728	substitution	C	T	C	C	Tx76	Cx56	Cx41 Ax1
2174426	substitution	A	G	A	A	Gx128 Tx1	Ax70	Ax56	operon T=>C 2174003..2175117 base 692, CDS synonymous SAA6159_02023 base 318 codon 106 ATP synthase subunit alpha; AtpA_1
2195477	substitution	T	G	T	T	Gx120	Tx61	Tx44	CDS S=>A SAA6159_02044 base 769 codon 257 pantothenate kinase
2211167	substitution	G	T	G	G	Tx107	Gx63	Gx53 Tx1
2212348	substitution	G	A	G	G	Ax104	Gx61	Gx54	CDS V=>M SAA6159_02061 base 985 codon 329 lytic regulatory protein
2247828	substitution	G	A	G	G	Ax107	Gx73	Gx57 Ax1	CDS Q=>* SAA6159_02081 base 592 codon 198 hemolysin III channel protein, operon C=>T 2247724..2249625 base 1798
2295138	substitution	C	T	C	C	Tx82	Cx76 Tx3	Cx66 Ax1	CDS C=>Y SAA6159_02122 base 65 codon 22 conserved hypothetical protein
2299181	substitution	C	A	C	C	Ax108	Cx87	Cx69	operon G=>T 2296894..2300176 base 996, CDS V=>F SAA6159_02128 base 190 codon 64 cobalt transporter ATP-binding subunit
2309634	substitution	G	A	G	G	Ax112 Cx1	Gx109	Gx73 Cx1	operon C=>T 2309501..2311466 base 1833, CDS T=>I SAA6159_02148 base 143 codon 48 30S ribosomal protein S17
2344872	substitution	C	T	C	C	Tx117	Cx71	Cx50
2361420	substitution	A	G	A	A	Gx99	Ax74	Ax56 Cx1 Gx1	CDS synonymous SAA6159_02205 base 934 codon 312 NAD/NADP octopine/nopaline dehydrogenase family protein
2390365	insertion-before	-	A	-	-	Ax90 -x2 AAx1	#NULL!	0
2406660	substitution	T	C	T	T	Cx97	Tx82 Cx1	Tx70	CDS T=>A SAA6159_02246 base 595 codon 199 conserved hypothetical protein
2479758	substitution	A	T	A	A	Tx137	Ax103 Tx1	Ax66 Gx2 Tx1	CDS I=>N SAA6159_02314 base 95 codon 32 amino acid ABC transporter; permease protein, operon T=>A 2478393..2480612 base 855
2487447	substitution	G	A	G	G	Ax97	Gx69	Gx46	CDS G=>D SAA6159_02320 base 416 codon 139 gamma-hemolysin component A precursor; HlgA
2500717	substitution	A	C	A	A	Cx139	Ax87	Ax67	CDS I=>M SAA6159_02333 base 249 codon 83 putative transcriptional activator
2561757	substitution	T	G	T	T	Gx131	Tx99 Cx1	Tx59 Gx2	CDS frame-shift SAA6159_02388 base 1435 codon 479 of codons 171..538 conserved hypothetical protein
2562681	deletion	A	-	A	A	-x71 Ax4	Ax65 Cx1 Gx1	Ax53	CDS frame-shift SAA6159_02388 base 511 codon 171 of codons 171..538 conserved hypothetical protein
2582929	substitution	T	C	T	T	Cx89	Tx76 Gx1	Tx56
2667019	substitution	T	C	T	T	Cx89	Tx83 Gx1	Tx72
2683809	substitution	G	A	G	G	Ax113 Cx1	Gx84	Gx61
2752867	deletion	C	-	C	C	-x99 Cx12	Cx103	Cx73	CDS frame-shift SAA6159_02550 base 5459 codon 1820 of codons 1820..2151 serine-threonine rich protein
2752868	deletion	T	-	T	T	-x97 Tx10	Tx101	Tx73 Gx1	CDS frame-shift SAA6159_02550 base 5458 codon 1820 of codons 1820..2151 serine-threonine rich protein
2796309	deletion	A	-	A	A	-x98 Ax2	Ax72	Ax56 Gx1
2812674	substitution	C	T	C	C	Tx446	Cx791 Ax1 Tx1 Gx1	Cx806 Gx2 Tx1 Ax1
2830441	substitution	T	G	T	T	Gx362 Ax1	Tx831 Gx7 Cx3 Ax2	Tx848 Gx9 Ax3 Cx1

## Sheet: SI Table 7
Supporting Information Table 7: Single nucleotide differences between JKD6159 and JKD6159_AraCr
Position	Change type	Sa_JKD6159	Sa_JKD6159_AraCr	Evidence	Consequence
92551	substitution	G	T	Tx43 Cx1	CDS *=>Y SAA6159_00084 base 813 codon 271 bifunctional AraC family transcriptional regulator/xylan 1;4-beta-xylosidase
853724	deletion	C	-	-x17 Cx1
1773118	deletion	C	-	-x28 Cx5 Gx1

## Sheet: SI Table 8
Supporting Information Table 8: Single nucleotide differences between JKD6159 and JKD6159∆hla
Position in reference	Change type	Old	New	Evidence	Consequences
