# Supplementary material for: Hyperexpression of α-hemolysin explains enhanced virulence of sequence type 93 community-associated methicillin-resistant Staphylococcus aureus
Source: BMC Microbiol. 2014 Feb 10;14:31. doi: 10.1186/1471-2180-14-31 (PMC3922988; doi:10.1186/1471-2180-14-31)
Supplement: Additional file 10 — Table of single nucleotide differences between JKD6159 and TPS3106. [file 1471-2180-14-31-S10.xlsx]

## Sheet: Sheet1
Additional file 10: Single nucleotide differences and indels between JKD6159 and TPS3106
Position	Change type	Sa_JKD6159	Sa_TPS3106	Evidence Sa_TPS3106	ORF Function and Effect of Mutation
31641	substitution	C	T	Tx145 Ax1 Gx1	CDS S=>L SAA6159_00023 base 1184 codon 395 putative LPXTG surface 5'-nucleotidase
40509	substitution	A	T	Tx90	CDS S=>R SAA6159_00031 base 675 codon 225 penicillin-binding protein 2 prime
41190	substitution	A	C	Cx87
41216	substitution	G	A	Ax81
81810	deletion	A	-	-x86 Ax3	CDS frame-shift SAA6159_00073 base 150 codon 50 of codons 50..287 transcriptional regulator; LysR family
92551	substitution	G	T	Tx170	CDS *=>Y SAA6159_00084 base 813 codon 271 bifunctional AraC family transcriptional regulator/xylan 1;4-beta-xylosidase; pseudogene
106850	substitution	A	G	Gx155	CDS synonymous SAA6159_00094 base 682 codon 228 immunoglobulin G binding protein A, repeat_region A=>G 106612..107405 base 239 tandem repeat: 4.5 units x 174 bp
133062	substitution	C	A	Ax98
152482	substitution	G	A	Ax130	CDS G=>D SAA6159_00134 base 233 codon 78 capsular polysaccharide biosynthesis protein Cap5B
165569	substitution	A	C	Cx133	CDS K=>Q SAA6159_00146 base 679 codon 227 capsular polysaccharide biosynthesis protein Cap5N
177199	substitution	T	C	Cx146	CDS synonymous SAA6159_00158 base 777 codon 259 short chain acyl-CoA dehydrogenase
250449	substitution	G	A	Ax140	CDS A=>V SAA6159_00208 base 797 codon 266 long-chain-fatty-acid--CoA ligase
250713	substitution	T	C	Cx146	CDS N=>S SAA6159_00208 base 533 codon 178 long-chain-fatty-acid--CoA ligase
273346	substitution	G	A	Ax164 Gx1	CDS R=>H SAA6159_00228 base 464 codon 155 2-C-methyl-D-erythritol 4-phosphate cytidylyltransferase 1; IspD_1
298179	insertion-before	-	G	Gx140
320607	substitution	C	T	Tx151 Ax1	CDS P=>S SAA6159_00268 base 3109 codon 1037 DNA segregation ATPase and related proteins
330451	substitution	C	T	Tx126	CDS G=>S SAA6159_00280 base 211 codon 71 formate/nitrite transporter family protein
360527	substitution	G	A	Ax122	CDS P=>S SAA6159_00307 base 1057 codon 353 transcriptional antiterminator; BglG family, operon C=>T 357521..361583 base 1057
365526	substitution	C	T	Tx136	CDS D=>N SAA6159_00311 base 136 codon 46 glycerol-3-phosphate transporter
396958	substitution	G	T	Tx91	CDS A=>S SAA6159_00344 base 181 codon 61 putative staphylococcal enterotoxin
407714	substitution	A	G	Gx123	CDS V=>A SAA6159_00358 base 1091 codon 364 sodium/dicarboxylare symporter
454135	substitution	T	C	Cx110
470078	substitution	A	G	Gx124 Tx1	CDS synonymous SAA6159_00416 base 126 codon 42 NADH pyrophosphatase
507635	substitution	A	G	Gx125	CDS synonymous SAA6159_00446 base 96 codon 32 4-diphosphocytidyl-2-C-methyl-D-erythritol kinase
509670	substitution	T	G	Gx87 Tx9
530108	substitution	A	T	Tx135	CDS E=>D SAA6159_00467 base 90 codon 30 putative 2-amino-4-hydroxy-6-hydroxymethyldihydropteridine pyrophosphokinase
533470	substitution	G	T	Tx105 Gx2 -x1
552201	substitution	G	A	Ax95
562997	substitution	C	T	Tx128	CDS synonymous SAA6159_00494 base 429 codon 143 methyltransferase small domain protein
571564	substitution	A	C	Cx107	CDS K=>Q SAA6159_00499 base 373 codon 125 30S ribosomal protein S12
596529	substitution	T	C	Cx141 Tx8	CDS synonymous SAA6159_00516 base 3819 codon 1273 Ser-Asp rich fibrinogen/bone sialoprotein-binding protein SdrD, repeat_region T=>C 596089..596661 base 441 tandem repeat: 31.8 units x 18 bp
616117	substitution	A	G	Gx109	CDS V=>A SAA6159_00533 base 347 codon 116 phosphomethylpyrimidine kinase
621490	substitution	T	A	Ax81 Tx1
636382	insertion-before	-	AT	ATx145	CDS frame-shift SAA6159_00556 before base 537 codon 179 of codons 179..311 oxidoreductase; aldo/keto reductase family; pseudogene
641715	substitution	T	A	Ax111
731721	substitution	G	A	Ax137	CDS G=>E SAA6159_00654 base 875 codon 292 fructose 1-phosphate kinase
744752	substitution	C	T	Tx83	operon G=>A 742955..744773 base 22, CDS E=>K SAA6159_00667 base 22 codon 8 queuosine biosynthesis protein QueC
788841	substitution	G	T	Tx112	CDS K=>N SAA6159_00706 base 498 codon 166 putative amidophosphoribosyltransferase; ComFC
790635	substitution	T	A	Ax138	CDS L=>I SAA6159_00708 base 571 codon 191 Sec family Type I general secretory pathway preprotein translocase subunit SecA
834079	substitution	A	G	Gx134	CDS K=>R SAA6159_00742 base 11 codon 4 GCN5-related N-acetyltransferase
847683	substitution	G	T	Tx115	CDS Q=>K SAA6159_00757 base 304 codon 102 putative LysE type translocator protein
857370	substitution	A	T	Tx99	CDS synonymous SAA6159_00770 base 621 codon 207 ABC superfamily ATP binding cassette transporter; binding protein
872505	substitution	A	G	Gx118	CDS synonymous SAA6159_00784 base 768 codon 256 Lipoyl synthase; LipA
924154	substitution	A	G	Gx104
936698	substitution	G	A	Ax70
961342	substitution	T	C	Cx126	CDS synonymous SAA6159_00866 base 489 codon 163 monovalent cation antiporter-2
974159	substitution	T	A	Ax145	CDS I=>K SAA6159_00876 base 1004 codon 335 peptide chain release factor 3
995658	substitution	C	A	Ax99
1003332	substitution	T	G	Gx70
1003399	substitution	C	T	Tx83
1016926	substitution	C	T	Tx133	CDS E=>K SAA6159_00916 base 1333 codon 445 Cytochrome aa3 quinol oxidase; subunit I, operon G=>A 1015376..1019358 base 2433
1055397	substitution	G	A	Ax141 Tx1	CDS synonymous SAA6159_00951 base 312 codon 104 dihydrolipoyllysine-residue acetyltransferase component of pyruvatedehydrogenase complex
1064605	substitution	T	C	Cx86	CDS I=>V SAA6159_00961 base 1324 codon 442 Mn2+/Fe2+ transporter NRAMP family protein
1092210	substitution	G	A	Ax106	CDS G=>D SAA6159_00987 base 341 codon 114 iron compound ABC transporter
1119480	substitution	A	T	Tx86	CDS L=>M SAA6159_02614 base 31 codon 11 Conserved hypothetical protein
1122577	deletion	G	-	-x65 Gx4
1182955	substitution	C	T	Tx83 Cx1 Gx1	CDS synonymous SAA6159_01072 base 565 codon 189 protein phosphatase 2C domain-containing protein
1206159	substitution	G	A	Ax129	CDS V=>M SAA6159_01093 base 436 codon 146 putative tRNA (guanine-7-)-methyltransferase
1216253	deletion	A	-	-x89 Ax1	CDS frame-shift SAA6159_01102 base 504 codon 168 of codons 168..373 C51 family D-Ala-D-Gly carboxypeptidase
1244157	substitution	G	T	Tx125	CDS synonymous SAA6159_01124 base 1227 codon 409 translation initiation factor IF-2
1257763	substitution	G	T	Tx128 Cx1	CDS A=>S SAA6159_01134 base 517 codon 173 zinc-dependent peptidase; M16 family
1273743	substitution	C	T	Tx105 Ax1	CDS P=>S SAA6159_01150 base 403 codon 135 DNA mismatch repair protein MutS
1292851	deletion	C	-	-x102
1314983	substitution	A	G	Gx125	CDS I=>V SAA6159_01197 base 25 codon 9 homoserine kinase
1353815	substitution	C	T	Tx114 Cx1	CDS A=>V SAA6159_01227 base 59 codon 20 cell envelope-related function transcriptional attenuator; LytR/CpsA family
1355841	insertion-before	-	A	Ax94 -x2	CDS frame-shift SAA6159_01229 before base 681 codon 227 of codons 227..418 ImpB/MucB/SamB family DNA-damage repair protein; ; pseudogene
1363501	substitution	T	G	Gx121	CDS C=>G SAA6159_01237 base 406 codon 136 transcription termination/antitermination factor NusG
1390715	substitution	G	A	Ax117	CDS G=>D SAA6159_01264 base 425 codon 142 putative zinc peptidase
1447192	substitution	A	T	Tx139	CDS H=>Q SAA6159_01300 base 9048 codon 3016 extracellular matrix binding protein
1465401	substitution	A	T	Tx118 Cx1	CDS synonymous SAA6159_01306 base 1203 codon 401 putative dynamin family protein, operon T=>A 1462253..1466603 base 1203
1465834	substitution	G	A	Ax114	operon C=>T 1462253..1466603 base 770, CDS T=>I SAA6159_01306 base 770 codon 257 putative dynamin family protein
1544877	substitution	A	G	Gx113
1598763	substitution	C	A	Ax89	CDS R=>I SAA6159_01456 base 35 codon 12 arginine repressor, operon G=>T 1596638..1598797 base 35
1617837	substitution	G	A	Ax89	operon C=>T 1617490..1621632 base 3796, CDS Q=>* SAA6159_01480 base 289 codon 97 metallo-beta-lactamase superfamily protein
1620910	substitution	T	C	Cx101 Gx1	CDS N=>D SAA6159_01484 base 172 codon 58 peptidase; rhomboid family protein, operon A=>G 1617490..1621632 base 723
1713784	substitution	A	G	Gx96 Tx1	operon T=>C 1711677..1714065 base 282, CDS synonymous SAA6159_01576 base 282 codon 94 Spo0B-associated GTP-binding protein
1726549	substitution	A	G	Gx104	CDS I=>T SAA6159_01591 base 62 codon 21 putative ammonia monooxygenase
1732929	substitution	G	T	Tx89	CDS R=>S SAA6159_01597 base 31 codon 11 glutamyl-tRNA reductase, operon C=>A 1730764..1732959 base 31
1773219	substitution	A	C	Cx27
1783010	substitution	T	C	Cx94	CDS I=>V SAA6159_01638 base 709 codon 237 sulfite exporter TauE/SafE-like protein
1804043	substitution	G	A	Ax113 Cx1	CDS synonymous SAA6159_01654 base 486 codon 162 haptoglobin-binding surface anchored protein; HarA
1823447	substitution	C	T	Tx83	CDS A=>T SAA6159_01668 base 697 codon 233 M42 family glutamyl aminopeptidase
1884132	substitution	C	T	Tx124
1884135	substitution	A	G	Gx120
1885537	deletion	T	-	-x75 Tx3	CDS frame-shift SAA6159_01727 base 87 codon 29 of codons 29..148 conserved hypothetical protein, operon A=>- 1885168..1885877 base 341, repeat_region T=>- 1885441..1886453 base 97 tandem repeat: 2.3 units x 442 bp
1888067	substitution	G	T	Tx160	CDS G=>W SAA6159_01731 base 1030 codon 344 hyaluronate lyase precursor 2
1963107	substitution	G	T	Tx110	CDS L=>I SAA6159_01797 base 103 codon 35 Lipid A export ATP-binding/permease protein MsbA
2061994	substitution	C	T	Tx130	operon G=>A 2054225..2062133 base 140, CDS R=>H SAA6159_01900 base 143 codon 48 HNH endonuclease
2073534	substitution	T	C	Cx95 Ax1	CDS synonymous SAA6159_01925 base 153 codon 51 conserved hypothetical protein
2093372	deletion	A			356 bp deletion in RNAIII spanning 2093372 to 2093728
2093373	substitution	T	A	Ax25
2093376	substitution	A	T	Tx22
2099213	substitution	C	A	Ax114	CDS G=>V SAA6159_01954 base 347 codon 116 sucrose-6-phosphate hydrolase, operon G=>T 2097107..2099559 base 347
2129079	insertion-before	-	TA	TAx70 -x5
2135708	substitution	A	C	Cx82	operon T=>G 2135408..2135949 base 242, CDS synonymous SAA6159_01983 base 75 codon 25 Toxin MazF
2137299	substitution	G	A	Ax123	operon C=>T 2137236..2140144 base 2846, CDS synonymous SAA6159_01986 base 309 codon 103 4'-phosphopantetheinyl transferase
2167728	substitution	C	T	Tx76
2174426	substitution	A	G	Gx128 Tx1	operon T=>C 2174003..2175117 base 692, CDS synonymous SAA6159_02023 base 318 codon 106 ATP synthase subunit alpha; AtpA_1
2195477	substitution	T	G	Gx120	CDS S=>A SAA6159_02044 base 769 codon 257 pantothenate kinase
2211167	substitution	G	T	Tx107
2212348	substitution	G	A	Ax104	CDS V=>M SAA6159_02061 base 985 codon 329 lytic regulatory protein
2247828	substitution	G	A	Ax107	CDS Q=>* SAA6159_02081 base 592 codon 198 hemolysin III channel protein, operon C=>T 2247724..2249625 base 1798
2295138	substitution	C	T	Tx82	CDS C=>Y SAA6159_02122 base 65 codon 22 conserved hypothetical protein
2299181	substitution	C	A	Ax108	operon G=>T 2296894..2300176 base 996, CDS V=>F SAA6159_02128 base 190 codon 64 cobalt transporter ATP-binding subunit
2309634	substitution	G	A	Ax112 Cx1	operon C=>T 2309501..2311466 base 1833, CDS T=>I SAA6159_02148 base 143 codon 48 30S ribosomal protein S17
2344872	substitution	C	T	Tx117
2361420	substitution	A	G	Gx99	CDS synonymous SAA6159_02205 base 934 codon 312 NAD/NADP octopine/nopaline dehydrogenase family protein
2390365	insertion-before	-	A	Ax90 -x2 AAx1
2406660	substitution	T	C	Cx97	CDS T=>A SAA6159_02246 base 595 codon 199 conserved hypothetical protein
2479758	substitution	A	T	Tx137	CDS I=>N SAA6159_02314 base 95 codon 32 amino acid ABC transporter; permease protein, operon T=>A 2478393..2480612 base 855
2487447	substitution	G	A	Ax97	CDS G=>D SAA6159_02320 base 416 codon 139 gamma-hemolysin component A precursor; HlgA
2500717	substitution	A	C	Cx139	CDS I=>M SAA6159_02333 base 249 codon 83 putative transcriptional activator
2561757	substitution	T	G	Gx131	CDS frame-shift SAA6159_02388 base 1435 codon 479 of codons 171..538 conserved hypothetical protein
2562681	deletion	A	-	-x71 Ax4	CDS frame-shift SAA6159_02388 base 511 codon 171 of codons 171..538 conserved hypothetical protein
2567440	substitution	T	G	Gx71
2567518	insertion-before	-	A	Ax52 -x2
2582929	substitution	T	C	Cx89
2658164	substitution	A	C	Cx140	CDS V=>G SAA6159_02473 base 200 codon 67 putative NmrA negative transcriptional regulator family protein, operon T=>G 2657136..2658681 base 518
2667019	substitution	T	C	Cx89
2683809	substitution	G	A	Ax113 Cx1
2715102	substitution	G	A	Ax114 Gx6	repeat_region G=>A 2714991..2715725 base 112 tandem repeat: 40.5 units x 18 bp, CDS synonymous SAA6159_02526 base 2445 codon 815 clumping factor B
2715114	substitution	A	G	Gx93 Ax7	repeat_region A=>G 2714991..2715725 base 124 tandem repeat: 40.5 units x 18 bp, CDS synonymous SAA6159_02526 base 2433 codon 811 clumping factor B
2752867	deletion	C	-	-x99 Cx12	CDS frame-shift SAA6159_02550 base 5459 codon 1820 of codons 1820..2151 serine-threonine rich protein
2752868	deletion	T	-	-x97 Tx10	CDS frame-shift SAA6159_02550 base 5458 codon 1820 of codons 1820..2151 serine-threonine rich protein
2796309	deletion	A	-	-x98 Ax2
2798673	substitution	T	C	Cx96	CDS I=>V SAA6159_02594 base 478 codon 160 putative membrane protein
2812674	substitution	C	T	Tx446
2813555	substitution	A	G	Gx340
2830441	substitution	T	G	Gx362 Ax1
